# Supplementary material for: Mutual Exclusion Analysis Shows that DUSP9 Negatively Regulates PD‐L1 Expression and Acts as a Target to Enhance Anti‐PD‐1 Efficacy
Source: Adv Sci (Weinh). 2025 Dec 17;13(12):e14347. doi: 10.1002/advs.202514347 (PMC12948242; doi:10.1002/advs.202514347)
Supplement: Supplementary file 2 — Supporting Information [file ADVS-13-e14347-s002.xlsx]

## Sheet: Sheet1
Table S1. Differential expression analysis based on virtual sorting between sample groups of PD-L1 high and PD-L1 low/- expression
The ARS (Average Rank Score) indicates the average percentile rank of the indicated genes across the samples.
The GP (gene plasticity) score indicates the difference between the 5th and 95th percentile rank scores across the samples.
The delta/CD274 value indicates the difference in ARS between the PD-L1high and PD-L1low/– groups of the indicated genes in each row.
Delta/Target indicates the difference in ARS between the two groups (High and Low/-) based on other genes in each row, and the delta values of CD274 are shown.
The p-value indicates the statistical significance of the delta value based on the Wilcoxon rank sum test for differential expression by virtual sorting of the two groups based on PD-L1 (CD274) and other genes (target).
The adjusted p-value (BH/Benjamini & Hochberg) is the corrected p-value for multiple testing using the Benjamini-Hochberg method.
Symbol	ARS (average rank score)	GP (gene plasticity) score	Delta/CD274	P-value/CD274	Adjusted P-value (BH/Benjamini & Hochberg)/CD274	Cosine similarity to CD274	57 filtered genes (adjusted p value <= 0.01, delta <= -15, and cosine similarity <= 0.05)	Delta/target	P-value/target	Adjusted P-value (BH/Benjamini & Hochberg)/target
NUP210	60.77	94.84	-38.04	1.9e-41	7.57e-38	0.11452		-18.79	5.89e-32	5.84e-30
QPRT	52.65	96.37	-32.11	6.38e-23	4.95e-21	0.05837		-17.01	2.2e-31	1.1e-28
TESC	36.8	92.29	-31.27	3.78e-26	4.74e-24	0.03567	yes	-17.29	2.05e-27	2.05e-25
CEBPA	40.03	97.1	-31.03	8.8e-36	7.02e-33	0.02142	yes	-15.27	1.88e-21	1.14e-19
PCSK6	38.79	84.5	-29.76	7.8e-37	1.04e-33	0.05121		-17.12	1.66e-26	2.7e-24
PTPN6	41.8	93.19	-29.12	3.12e-23	2.59e-21	0.06857		-12.4	4.18e-12	4.43e-11
SYK	29.24	90.81	-28.22	1.09e-20	6.21e-19	0.0262	yes	-15.32	2.07e-21	7.99e-20
LLGL2	48.25	92.98	-27.1	1.5e-22	1.12e-20	0.06783		-14.89	6.23e-19	1.53e-17
COCH	34.77	91.84	-26.95	1.32e-20	7.37e-19	0.04303	yes	-15.4	1.27e-24	1.62e-22
CRIP1	41.76	95.6	-26.38	3.38e-15	8.21e-14	0.0492	yes	-12.71	4.96e-14	1.41e-12
CD24	47.66	98.91	-26.18	5.78e-18	2.15e-16	0.05258		-9.2	8.46e-09	1.33e-07
S100P	37.04	98.18	-26.04	4.8e-14	1e-12	0.02641	yes	-14.28	2.93e-20	1.84e-18
SERPINF1	48.53	98.18	-26	2.65e-20	1.44e-18	0.03213	yes	-14.03	2.02e-20	3.81e-18
LRRC61	36.57	84.79	-24.82	5.38e-20	2.79e-18	0.1028		-12.89	3.66e-16	7.66e-15
MYB	31.75	96.81	-24.8	2.1e-20	1.15e-18	0.02275	yes	-14.49	3.42e-15	3.18e-14
GPC3	23.33	98.13	-24.22	1.09e-14	2.47e-13	0.00228	yes	-17.47	1e-23	9.8e-22
CPVL	43.13	88.73	-24.03	7.68e-16	2.05e-14	0.10898		-11.99	7.13e-14	3.5e-12
LYZ	23.01	99.32	-23.83	1.72e-11	2.26e-10	0.00782	yes	-16.87	5.13e-21	1.95e-19
SULT1A1	40.56	88.16	-23.6	1.9e-21	1.18e-19	0.05323		-12.29	1.61e-13	2.23e-12
APOC1	38.89	98.41	-23.56	3.09e-11	3.85e-10	0.01428	yes	-15.89	5.92e-24	1.53e-21
GPRC5C	45.33	92.15	-23.47	1.79e-17	6.14e-16	0.09275		-9.98	2.47e-08	2.12e-07
SLC27A2	33.83	74.98	-23.11	2.79e-25	3.12e-23	0.08662		-15.87	1.87e-21	9.71e-20
FGFR3	36.69	88.18	-22.7	1.91e-22	1.4e-20	0.03847	yes	-15.22	1.16e-19	1.73e-17
PDE3B	32.08	73.08	-22.64	4.02e-28	6.97e-26	0.06492		-16.47	2.19e-25	1.26e-23
WNK2	28.45	70.31	-21.96	1.86e-26	2.47e-24	0.08415		-12.38	1.5e-13	1.45e-12
GAL	39.42	95.51	-21.88	8.89e-11	1.02e-09	0.062		-8.2	9.58e-08	1.79e-06
APOC2	16.71	98.43	-21.87	2.08e-12	3.24e-11	0.00965	yes	-18.23	2.81e-22	1.38e-20
IGFBP2	59.29	96.9	-21.67	1.43e-09	1.34e-08	0.20496		-9.19	1.56e-08	1.84e-07
EPHX2	34.87	77.79	-21.42	8.24e-22	5.48e-20	0.10747		-14.36	9.03e-17	3.14e-15
VAV1	25.89	90.27	-21.23	3.01e-14	6.48e-13	0.0365	yes	-10.1	7.93e-08	4.08e-07
ASS1	69.09	98.8	-20.9	1.62e-16	4.81e-15	0.06744		-14.12	6.97e-14	4.43e-12
HES6	51.38	77.6	-20.69	2.65e-21	1.6e-19	0.08534		-14.82	1.38e-21	4.92e-20
NDRG2	43.36	82.45	-20.62	3.09e-17	1.02e-15	0.09963		-12.03	5.33e-10	4.48e-09
RAB11FIP4	32.22	65.71	-20.35	2.73e-28	4.9e-26	0.0816		-14.37	7.5e-17	1.41e-15
MNX1	26.44	66.07	-20.27	4.38e-26	5.43e-24	0.08388		-14.82	1.52e-20	4.74e-19
ZBED6CL	26.89	67.12	-20.25	1.04e-23	8.99e-22	0.09867		-12.88	1.13e-15	3.18e-14
VAV3	28.7	82.93	-20.18	2.09e-15	5.26e-14	0.04667	yes	-13.69	1.77e-16	6.91e-15
SELENOP	33.13	98.63	-20.06	3.55e-12	5.29e-11	0.0121	yes	-11.6	1.56e-10	2.27e-09
ATF7IP2	40.53	74.94	-20.01	6.97e-24	6.32e-22	0.07612		-14.19	1.05e-19	2.69e-17
CXCR4	38.15	96.27	-19.94	1.25e-11	1.69e-10	0.06866		-7.17	5.04e-07	3.17e-06
DENND1C	27.45	73.49	-19.89	8.97e-24	7.91e-22	0.10233		-10.43	1.1e-09	7.74e-09
ALDH5A1	41.07	70.94	-19.88	1.03e-27	1.66e-25	0.1302		-15.86	5.21e-24	8.59e-22
CBFA2T3	17.11	76.7	-19.84	5.7e-25	6.17e-23	0.01873	yes	-14.34	2.21e-15	3.69e-14
CYBA	73.22	98.94	-19.72	3.33e-14	7.12e-13	0.14715		-9.63	1.93e-08	2.47e-07
APOE	36.75	98.99	-19.6	1.04e-08	8.29e-08	0.01154	yes	-15.1	5.13e-20	1.08e-17
HOOK1	26.13	68.99	-19.48	3.68e-17	1.2e-15	0.09653		-11.46	9.9e-12	9.14e-11
CAMSAP3	31.43	71.05	-19.45	4.53e-20	2.39e-18	0.10806		-12.31	4.75e-14	5.47e-13
UCP2	60.21	94.74	-19.43	4.92e-16	1.36e-14	0.13875		-14.39	2.54e-20	4.82e-18
GLB1L2	32.47	78.89	-19.38	3.68e-12	5.46e-11	0.09239		-9.54	7.84e-06	2.59e-05
GLUL	75.62	76.53	-19.34	4.98e-28	8.42e-26	0.13488		-12.16	1.51e-12	4.76e-11
RHOU	39.29	79.97	-19.22	3.86e-20	2.05e-18	0.08947		-15.12	8.95e-23	4.96e-21
PODXL2	52.69	92.69	-19.13	2.83e-14	6.14e-13	0.15325		-12.68	7.64e-16	4.56e-14
IQGAP2	31.64	77.09	-19.1	1.7e-15	4.34e-14	0.03984	yes	-16.44	5.08e-25	7.62e-23
ARHGAP4	40.47	92.57	-18.89	5.85e-10	5.89e-09	0.09891		-9.46	2.97e-08	2.41e-07
CENPV	68	75.79	-18.85	2.29e-21	1.4e-19	0.11159		-11.25	1.14e-12	2.11e-11
MLXIPL	21.39	74.87	-18.74	4.93e-23	3.95e-21	0.02267	yes	-12.62	2.04e-11	3.02e-10
IRX3	41.74	87.29	-18.68	8.86e-13	1.48e-11	0.08601		-10.18	8.77e-10	2.1e-08
RASGRP2	20.64	88.71	-18.64	9.53e-12	1.32e-10	0.01925	yes	-13.83	9.47e-12	6.7e-11
ATP2A3	31.5	96.2	-18.61	3.8e-12	5.62e-11	0.02728	yes	-12.59	1.04e-12	1.32e-11
ST14	31.87	94.73	-18.53	5.82e-08	4e-07	0.07395		-6.08	0.0130042	0.0277136
MTARC1	32.57	88.1	-18.44	7.05e-12	9.95e-11	0.08914		-12.5	4.49e-14	7.38e-13
GSE1	69.55	59.82	-18.34	1.47e-26	2e-24	0.1532		-12.87	7.8e-15	1.23e-13
ESRP2	34.78	87.17	-18.3	2.31e-08	1.71e-07	0.08992		-11.4	1.04e-11	9.74e-11
STK26	61.45	72.86	-18.3	1.27e-18	5.27e-17	0.19255		-11.12	6.41e-12	6.88e-11
SPN	18.21	92.95	-18.29	1.42e-08	1.1e-07	0.03118	yes	-12.88	2.63e-11	1.31e-10
CHST13	15.08	76.96	-18.12	3.27e-21	1.97e-19	0.00417	yes	-18.74	1.75e-22	2.95e-20
GPR160	37.61	89.29	-18.12	1.63e-17	5.65e-16	0.04553	yes	-10.1	2.4e-09	1.96e-08
ADRA2C	25.79	75.19	-18.05	7.19e-16	1.94e-14	0.03952	yes	-11.43	4.29e-12	4.95e-11
AGT	25.05	97.62	-18.05	5.18e-06	2.41e-05	0.00439	yes	-17.7	1.74e-19	6.3e-18
GNG4	30.23	82.99	-17.97	1.21e-14	2.74e-13	0.05183		-10.22	1.77e-08	1.91e-07
ADAP1	38.06	79.63	-17.95	3.35e-17	1.1e-15	0.08561		-13.51	2.98e-16	1.72e-14
CFD	30.61	91.83	-17.93	6.57e-18	2.41e-16	0.01844	yes	-9.43	1.36e-05	7.39e-05
ID2	68.55	78.44	-17.89	2.1e-15	5.26e-14	0.14517		-9.98	4.03e-11	1.94e-09
BATF	18.21	78.43	-17.88	9.14e-14	1.81e-12	0.06125		-13.57	4.2e-16	6.38e-15
COQ8A	51.68	88.63	-17.84	1.01e-12	1.66e-11	0.15701		-7.47	0.000130516	0.000310389
DUSP9	29.95	95.03	-17.75	3.38e-14	7.22e-13	0.0112	yes	-10.4	2.19e-09	3.22e-08
MBNL3	32.3	76.78	-17.64	8.9e-20	4.48e-18	0.03588	yes	-16.86	2.88e-22	4.82e-20
IMPA2	61.56	83.83	-17.57	1.17e-18	4.9e-17	0.13518		-16.78	6.21e-18	5.58e-16
ESPN	23.6	82.8	-17.5	2.43e-12	3.72e-11	0.02237	yes	-14.46	4.53e-14	1.16e-12
FGFR4	43.05	94.15	-17.43	5.39e-12	7.78e-11	0.03946	yes	-9.85	3.58e-09	3.25e-08
RAP1GAP	30.03	70.9	-17.39	3.46e-20	1.86e-18	0.0771		-9.83	1.33e-07	7.3e-07
GFI1	23.5	92.28	-17.38	2.46e-13	4.52e-12	0.01792	yes	-13.31	5.94e-11	4.02e-10
SPINT1	38.02	94.06	-17.38	4.03e-12	5.95e-11	0.08657		-4.86	0.115842	0.192373
SNX10	45.81	77.97	-17.29	3.95e-14	8.37e-13	0.19715		-8.03	2.3e-06	1.34e-05
KCNK5	28.86	68.21	-17.24	1.36e-19	6.57e-18	0.11472		-10.03	9.41e-08	4.43e-07
METTL7A	39.2	83.64	-17.23	1.49e-12	2.38e-11	0.10851		-10.45	4.12e-11	1.37e-09
CCDC88C	47.83	84.83	-17.21	4.43e-13	7.76e-12	0.185		-12.62	1.34e-12	3.37e-11
PTPRC	16.35	94.68	-17.18	0.00250068	0.00616621	0.0194	yes	-13.36	8.01e-11	4.14e-10
TRAPPC6A	57.69	67.9	-17.13	6.44e-18	2.37e-16	0.15464		-13.67	2.23e-17	1.14e-15
LDLRAD4	30.12	84.18	-17.08	5.04e-12	7.32e-11	0.04887	yes	-13.66	4.97e-19	4.35e-17
SAPCD2	64.49	64.85	-16.98	2.3e-21	1.4e-19	0.19162		-14.1	1.1e-15	3.34e-14
NPNT	19.43	77.58	-16.95	8.96e-15	2.06e-13	0.02752	yes	-12	2.57e-11	6.14e-10
DEF6	37.88	90.68	-16.91	5.1e-10	5.19e-09	0.06111		-5.07	0.0122011	0.0250362
COL9A3	32.49	95.26	-16.82	4.11e-14	8.7e-13	0.05098		-9.25	7.03e-06	6.83e-05
CTSG	13.05	99.7	-16.81	1.03e-09	9.92e-09	0.00519	yes	-14.43	2.27e-11	1.21e-10
CDK18	38.34	77.45	-16.8	1.56e-15	4e-14	0.13524		-7.68	7.64e-05	0.000265745
TMC6	53.39	80.5	-16.78	2.26e-12	3.49e-11	0.16022		-9.41	1.32e-09	1.46e-08
BMP8B	26.76	89.55	-16.74	2.37e-23	2e-21	0.01927	yes	-11.73	9.9e-05	0.000284855
IRX5	28.64	67.79	-16.7	2.67e-19	1.23e-17	0.09108		-11.86	4.95e-12	1.5e-10
MATK	17.39	77.4	-16.7	3.99e-11	4.88e-10	0.02976	yes	-13.62	8.48e-15	4.12e-13
TSPAN7	31.24	97.04	-16.61	7.19e-07	3.98e-06	0.03033	yes	-14.92	1.21e-18	7.25e-17
ARHGAP15	16.58	91.92	-16.57	7.51e-05	0.000267931	0.02169	yes	-13.23	8.9e-11	4.94e-10
IKZF1	16.54	94.01	-16.57	4.84e-07	2.77e-06	0.02186	yes	-12.78	1.82e-10	8.26e-10
NKD2	21.15	70.93	-16.55	1.43e-15	3.69e-14	0.03532	yes	-11.89	7.97e-11	7.14e-10
CA2	35.13	99.31	-16.5	3.35e-05	0.000129078	0.01886	yes	-8.06	1.55e-05	9.07e-05
ERBB3	38.3	93.87	-16.47	2.21e-08	1.65e-07	0.06702		-8.49	1.01e-05	4.2e-05
BRI3BP	60.38	58.85	-16.42	9.46e-24	8.2e-22	0.20967		-12.68	1.09e-14	1.67e-13
BSPRY	20.77	66.9	-16.36	1.4e-21	9.01e-20	0.07531		-9.63	1.15e-07	5.85e-07
PRKCB	15.53	80.49	-16.34	2.84e-08	2.07e-07	0.0326	yes	-13.11	2.83e-12	1.62e-11
PPM1H	35.68	66.44	-16.29	1.74e-21	1.09e-19	0.10298		-16.76	4.47e-27	7.42e-25
CKMT1B	33.26	90.94	-16.26	4.82e-09	4.11e-08	0.0814		-6.15	0.00754483	0.0157277
AC093323.3	55.62	72.17	-16.22	2.29e-21	1.4e-19	0.23526		-13	1.47e-14	4.64e-13
FAAH	30.75	75.49	-16.06	1.39e-16	4.17e-15	0.14144		-12.31	9.69e-12	1.17e-10
EPS8L3	12.76	83.36	-16.03	2.24e-15	5.59e-14	0.00836	yes	-17.73	4.88e-17	1.62e-15
AQP3	40.93	85.51	-16.01	9.56e-12	1.32e-10	0.05672		-8.93	1.55e-06	1.68e-05
CDCA7	64.89	76.71	-16	8.92e-19	3.82e-17	0.15126		-10.21	5.45e-11	5.57e-10
ZIC2	30.9	74.39	-16	1.56e-12	2.48e-11	0.10104		-4.44	0.0724789	0.112361
SPINT2	51.87	98.9	-15.99	0.000110566	0.00037818	0.14687		-5.6	0.0171468	0.037089
SORL1	35.66	78.5	-15.98	4.15e-14	8.75e-13	0.11354		-8.25	1.26e-06	8.35e-06
HDHD3	47.55	77.23	-15.97	1.25e-16	3.78e-15	0.18788		-12.01	1.01e-10	1.14e-09
KCNH2	22.25	83.46	-15.92	1.9e-12	2.97e-11	0.025	yes	-9.9	5.15e-06	2.27e-05
CKMT1A	33.29	89.98	-15.9	7.33e-09	6.02e-08	0.08743		-6.45	0.00620731	0.0134939
BCOR	59.69	56.91	-15.89	7.26e-27	1.02e-24	0.19168		-14.26	4.69e-18	1.28e-16
CBX2	55.25	67.89	-15.89	7.44e-17	2.3e-15	0.17519		-12.74	9.57e-15	1.44e-13
PLPPR3	17.84	86.02	-15.89	3.2e-12	4.81e-11	0.02171	yes	-12.42	6.82e-08	4.27e-07
ELF3	31.17	91.72	-15.88	2.38e-09	2.15e-08	0.09335		-7.21	9.96e-05	0.000329805
SLC29A2	44.52	87.92	-15.87	8.62e-12	1.2e-10	0.09291		-6.81	0.000239647	0.000600352
EFHD1	25.23	82.48	-15.8	3.04e-12	4.59e-11	0.02846	yes	-10.76	5.12e-09	1.09e-07
HNF4A	14.77	91.69	-15.78	1.69e-06	8.72e-06	0.00752	yes	-16.95	6.01e-17	1.73e-15
PTPN7	20.59	96.67	-15.78	0.000104235	0.000358743	0.02939	yes	-12.37	2.13e-10	9.69e-10
TARBP1	53.67	61.15	-15.71	4.69e-20	2.45e-18	0.18569		-10.99	7.42e-11	8.09e-10
MAP7	36.15	79.06	-15.66	5.2e-10	5.27e-09	0.12011		-8.34	4e-05	0.000140995
CORO1A	42.31	94.81	-15.63	9.83e-08	6.48e-07	0.03506	yes	-11.22	8.43e-11	6.74e-10
DLX4	23.08	59.57	-15.62	1.75e-23	1.49e-21	0.07018		-10.7	5.78e-09	5.75e-08
NCKAP1L	15.53	91.42	-15.58	4.71e-05	0.000176324	0.02339	yes	-13.1	1.57e-10	7.9e-10
TM7SF2	56.67	74.47	-15.57	6.07e-14	1.25e-12	0.16028		-12.52	1.73e-14	3.45e-13
WAS	20.61	86.89	-15.55	3.25e-10	3.38e-09	0.0493	yes	-11.16	4.47e-08	1.77e-07
CKB	76.77	77.96	-15.48	3.52e-11	4.34e-10	0.1033		-5.32	0.0554626	0.0910346
MYO1G	16.47	91.35	-15.48	1.2e-07	7.78e-07	0.0194	yes	-12.57	2.09e-09	8.73e-09
MAP4K1	19.06	75.2	-15.43	9.72e-14	1.92e-12	0.07408		-12.8	6.88e-11	3.89e-10
RGS14	44.54	66.06	-15.39	4.14e-18	1.56e-16	0.17911		-11.6	2.99e-12	3.97e-11
FGD3	21.19	66.44	-15.37	8.99e-18	3.23e-16	0.05638		-10.64	8.51e-09	5.36e-08
DENND2D	26.55	79.5	-15.36	9.14e-10	8.92e-09	0.10275		-8.67	1.52e-06	8.7e-06
H2AW	54.27	94.34	-15.36	4.5e-09	3.86e-08	0.10729		-8.54	1.4e-06	1.05e-05
TCF7	38.44	91.53	-15.29	2.28e-10	2.45e-09	0.03975	yes	-8.9	6.02e-08	5.37e-07
GTSF1	31.24	96.89	-15.27	1.32e-05	5.58e-05	0.09778		-7.2	0.000409923	0.00138172
ASRGL1	48.75	82.86	-15.24	8.7e-12	1.21e-10	0.16549		-9.73	3.07e-08	2.23e-07
FAM83H	35.55	80.12	-15.22	2.84e-11	3.59e-10	0.14881		-6.1	0.00754905	0.0170947
SLPI	29.88	97.27	-15.19	1.3e-05	5.5e-05	0.06109		-6.14	0.00663588	0.0190781
HSD11B2	24.84	67.75	-15.16	1.53e-22	1.13e-20	0.06327		-11.33	1.29e-09	1.17e-08
PDE9A	30.52	69.86	-15.15	2.84e-13	5.17e-12	0.13472		-8.52	1.34e-05	4.37e-05
SYTL1	35.6	80.08	-15.11	9.08e-12	1.26e-10	0.10541		-8.56	1.67e-05	7.41e-05
TMC8	21.03	81.07	-15.07	4.34e-12	6.38e-11	0.04689	yes	-11.45	2.14e-10	1.38e-09
STXBP2	67.19	87	-15	2.24e-09	2.03e-08	0.21028		-9.86	3.3e-07	2.48e-06
RNF43	24.09	81.04	-14.91	3.67e-10	3.79e-09	0.0453		-9.72	7.22e-07	4.98e-06
ZNF714	43.64	76.44	-14.9	8.01e-14	1.61e-12	0.18002		-7.96	1.7e-07	8.8e-07
RAB17	29.99	83.9	-14.89	3.83e-08	2.72e-07	0.08468		-8.96	1.75e-06	8.45e-06
AP1G2	63.84	64.03	-14.85	7.15e-13	1.21e-11	0.23221		-10.2	1.96e-07	1.22e-06
LRG1	20.14	71.23	-14.84	1.19e-09	1.14e-08	0.03791		-13.88	2.07e-15	4.37e-14
RET	15.9	89.57	-14.79	4.43e-07	2.55e-06	0.02678		-11.99	7.58e-08	5.22e-07
SASH3	14.74	92.32	-14.77	5.55e-10	5.61e-09	0.04651		-11.53	1.53e-08	5.86e-08
CDT1	68.84	62.04	-14.74	6.82e-16	1.84e-14	0.17675		-12.79	9.44e-14	1.41e-12
TMEM216	46.6	77.72	-14.73	6.59e-12	9.37e-11	0.23021		-10.17	1.4e-09	3.46e-08
DSP	50.13	96.23	-14.68	1.72e-05	7.09e-05	0.15023		-7.03	1.31e-05	5.14e-05
CD53	18.34	92.21	-14.67	0.000386477	0.00115734	0.05341		-12.05	4.64e-10	2.31e-09
REEP6	48.63	76.43	-14.62	1.52e-12	2.42e-11	0.09941		-9.15	1.77e-07	1.1e-06
TOM1L1	61.04	90.51	-14.62	6.09e-07	3.42e-06	0.2754		-4.28	0.0780174	0.121715
CHDH	20.64	57.1	-14.61	3.63e-16	1.02e-14	0.06254		-14.57	5.54e-19	1.2e-17
RCOR2	25	63.41	-14.61	3.07e-19	1.39e-17	0.06615		-12.33	1.47e-13	2.03e-12
SATB1	36.84	93.18	-14.53	3.53e-05	0.000135358	0.0588		-15.58	2.45e-19	6.21e-18
NCALD	18.93	59.39	-14.49	1.46e-16	4.35e-15	0.05249		-11.59	1.91e-09	1.83e-08
CRB3	25.53	79.97	-14.47	6.43e-10	6.43e-09	0.10749		-8.91	1.34e-06	5.71e-06
ARHGAP45	48.31	77.56	-14.43	9.41e-12	1.3e-10	0.10262		-8.13	5.03e-06	2.36e-05
BIK	34.19	84.45	-14.42	3.22e-10	3.36e-09	0.09302		-8.54	1.51e-05	6.78e-05
TFR2	20.18	62.74	-14.41	6.42e-14	1.31e-12	0.03453		-13.03	1.17e-13	6.19e-12
CERS4	42.64	86.21	-14.4	1.07e-09	1.04e-08	0.17452		-5.65	0.00203862	0.00422492
METTL7B	32.53	81.69	-14.4	2.76e-08	2.02e-07	0.07779		-7.76	1.36e-06	1.46e-05
NUDT7	32.77	77.23	-14.39	4.55e-11	5.51e-10	0.09767		-8.42	3.5e-07	3.19e-06
BIN2	13.22	83.62	-14.37	4.67e-13	8.16e-12	0.03382		-11.52	1.53e-08	6.13e-08
YBX2	17.91	62.65	-14.34	6.63e-16	1.8e-14	0.04261		-9.17	6.39e-06	3.48e-05
IGSF3	41.7	79.88	-14.32	1.39e-10	1.55e-09	0.18718		-4.78	0.0528154	0.089725
MYO15B	28.54	80.41	-14.31	1.82e-11	2.38e-10	0.06067		-9.21	1.05e-05	5.47e-05
KCNAB2	48.74	86.43	-14.3	1.87e-08	1.42e-07	0.05629		-6.65	0.000282628	0.000869064
CELSR2	36.88	63.58	-14.27	2.6e-16	7.49e-15	0.12123		-5.05	0.0210674	0.0380049
CHCHD10	57.9	93.27	-14.27	1.3e-07	8.39e-07	0.16324		-7.93	2.3e-05	0.00017934
NAT8L	29.4	59.48	-14.26	1.79e-18	7.23e-17	0.16524		-9.74	3.43e-09	1.53e-08
CSF3R	11.4	87	-14.25	1.61e-12	2.54e-11	0.00951		-15.51	4.26e-12	4.21e-11
HAAO	15.82	64.35	-14.23	2.55e-10	2.71e-09	0.03419		-14.3	2.51e-17	7.6e-16
LARGE2	28.6	82.59	-14.23	2.17e-10	2.34e-09	0.08062		-5.34	0.0169011	0.0297383
MACROH2A2	49.21	88.97	-14.23	3.53e-08	2.52e-07	0.16281		-5.1	0.00773522	0.0163693
USH1C	15.46	76.69	-14.21	4.64e-14	9.72e-13	0.01659		-12.85	5.27e-12	2.01e-10
CACNG4	16.39	86.67	-14.17	1.19e-11	1.62e-10	0.02707		-9.91	2.03e-06	1.96e-05
PRRT4	15.18	57.12	-14.16	1.92e-13	3.59e-12	0.02193		-11.89	7.36e-09	3.55e-08
CXXC5	64.35	71.55	-14.11	7.41e-13	1.25e-11	0.19107		-9.25	1.95e-08	3.41e-07
HOXC10	37.62	85.01	-14.08	2.5e-07	1.52e-06	0.1241		-8.96	2.03e-08	2.69e-07
NSUN5	70.88	50.58	-14.08	3.34e-18	1.28e-16	0.23389		-16.33	4.75e-15	1.05e-13
BICDL1	34.33	64.64	-14.07	1.24e-15	3.24e-14	0.13298		-12.15	3.04e-12	3.43e-11
TRIM71	11.81	64.49	-14.07	2.1e-26	2.77e-24	0.0063		-18.18	3.97e-16	1.38e-14
HES4	49.03	94.93	-14.05	4.26e-07	2.47e-06	0.09641		-7.42	2.2e-07	1.73e-06
VIL1	12.2	89.17	-14.05	1.96e-08	1.48e-07	0.00575		-19.77	4.09e-20	1.64e-18
ZIC5	16.29	50.04	-14.05	5.81e-22	3.97e-20	0.05455		-8.48	1.2e-05	3.57e-05
FOXRED2	60.64	61.76	-14	3.07e-14	6.59e-13	0.19365		-10.66	8.03e-12	9.55e-11
CTSH	52.67	88.02	-13.98	6.71e-08	4.56e-07	0.12278		-6.58	9.18e-05	0.000386876
LCP2	14.48	80.98	-13.98	9.43e-05	0.000328369	0.03166		-12.92	3.13e-10	1.54e-09
ASGR2	10.64	95.91	-13.97	1.05e-11	1.43e-10	0.00188		-20.56	1.45e-16	3.66e-15
ELOVL2	22.84	75.36	-13.97	6.75e-09	5.59e-08	0.09421		-10.59	2.95e-14	1.37e-12
CDKN2C	63.19	74.3	-13.95	2.24e-09	2.03e-08	0.18291		-4.81	0.0198563	0.0386788
IRAG2	13.28	78.27	-13.95	2.35e-10	2.52e-09	0.02533		-13.58	4.88e-13	3.88e-12
PRIM1	68.07	61.2	-13.95	1.05e-12	1.73e-11	0.25748		-12.22	3.47e-11	2.84e-10
ARHGEF16	32.18	74.49	-13.9	5.53e-11	6.59e-10	0.12639		-6.39	0.00175148	0.00448404
EPCAM	44.2	97.83	-13.9	0.00284462	0.00691302	0.07778		-7.84	1.09e-05	4.53e-05
BARX1	15.79	90.25	-13.88	2.19e-07	1.35e-06	0.02054		-9.16	6.4e-05	0.000296214
IFI30	52.54	97.61	-13.86	1.04e-05	4.51e-05	0.08793		-6.04	0.0039246	0.0103739
TNNI3	21.51	73.53	-13.85	2.64e-10	2.8e-09	0.04756		-8.75	4.64e-06	2.28e-05
TSEN54	65.52	49.05	-13.85	1.54e-20	8.59e-19	0.22202		-13.06	4.59e-13	5.38e-12
GCHFR	31.37	83.18	-13.84	1.67e-09	1.55e-08	0.0708		-10.33	2.71e-09	3.71e-08
NPTX2	15.7	66.37	-13.79	2.42e-08	1.79e-07	0.03682		-11.44	3.07e-08	2.33e-07
KMT5C	49.23	54.19	-13.78	4.55e-22	3.14e-20	0.2004		-13.9	5.95e-16	1.03e-14
CD7	14.91	90.7	-13.76	3.58e-06	1.73e-05	0.01225		-17.61	7.59e-16	1.75e-14
LAD1	28.3	93.27	-13.76	0.00309613	0.00746013	0.11133		-8.62	5.85e-06	2.29e-05
PCSK9	21.95	90.66	-13.76	0.000420589	0.00125011	0.04862		-9.29	4.58e-07	2.87e-06
POLE	65.52	54.6	-13.76	3.94e-19	1.76e-17	0.23832		-10.75	2.08e-10	1.49e-09
GRAMD4	47.35	63.26	-13.75	4.5e-19	2e-17	0.13681		-12.4	6.93e-14	1.2e-12
PAN2	56.08	60.27	-13.74	2.71e-16	7.79e-15	0.20849		-10.63	2.28e-07	8.64e-07
PSD4	37.13	78.6	-13.7	9.62e-10	9.36e-09	0.14168		-8.33	1.24e-06	5.98e-06
USP2	23.15	46.88	-13.69	4.69e-25	5.14e-23	0.04822		-13.9	2.54e-16	4.5e-15
OTX1	26.24	71.61	-13.65	2.24e-16	6.52e-15	0.0625		-12.61	1.05e-09	1.31e-08
FANCD2	61.44	59.36	-13.63	4.9e-17	1.57e-15	0.22745		-9.92	3.82e-09	2.1e-08
MSI2	67.99	57.47	-13.6	1.74e-17	6.01e-16	0.21502		-10.79	6.01e-10	4.72e-09
MANEAL	51.33	74.36	-13.59	9.82e-10	9.53e-09	0.20755		-5.4	0.00398463	0.0093249
HGD	16.92	92.63	-13.56	2.98e-06	1.47e-05	0.01716		-12.62	4.35e-10	4.87e-09
AGMAT	21.35	79.75	-13.55	1.67e-07	1.06e-06	0.01858		-16.89	7.18e-20	5.87e-18
STRBP	53.54	55.75	-13.55	1.21e-20	6.85e-19	0.22358		-14.83	2.17e-19	4.58e-18
ADGRL1	48.78	69.08	-13.54	3.8e-12	5.62e-11	0.20572		-9.78	1.98e-07	6.84e-07
EVL	61.35	75.18	-13.53	6.28e-14	1.28e-12	0.11546		-9.46	1.63e-09	1.92e-08
ITGAL	14.16	81.32	-13.53	1.38e-13	2.63e-12	0.047		-9.97	3.96e-06	1.28e-05
EPOP	33.34	56.77	-13.51	7.63e-20	3.88e-18	0.11858		-10.25	4.15e-10	4.26e-09
CRABP1	13.72	77.17	-13.47	9.9e-07	5.33e-06	0.01428		-12.23	3.63e-08	3.35e-07
MAOB	18.28	76.6	-13.47	3.47e-07	2.04e-06	0.02383		-12.14	2.05e-09	3.25e-08
E2F2	37.91	64.6	-13.46	1.3e-15	3.37e-14	0.15409		-10.36	5.72e-09	2.39e-08
PRKCZ	47.3	80.9	-13.42	4.03e-07	2.35e-06	0.20348		-5.34	0.106141	0.152699
LAMP5	11.67	86.48	-13.4	9.91e-05	0.000343027	0.0093		-12.79	8.8e-08	4.48e-07
B4GALNT3	24.17	61.42	-13.37	1.43e-15	3.69e-14	0.09449		-6.36	0.000971586	0.00210317
PDE7A	48.04	65.86	-13.37	1.1e-17	3.88e-16	0.13962		-10.49	3.68e-08	1.85e-07
VAMP8	69.14	98.39	-13.37	4.02e-07	2.34e-06	0.1404		-9.53	8.8e-07	6.15e-06
GPR35	19.26	68.46	-13.33	9.54e-13	1.58e-11	0.02005		-17.26	4.39e-20	3.5e-18
P2RY8	11.95	79.46	-13.33	0.00419611	0.00975114	0.01891		-14.93	5.12e-12	2.83e-11
ARHGAP8	22.52	73.66	-13.3	1.53e-09	1.42e-08	0.08008		-6.65	0.00541929	0.0119094
ARHGAP30	25.2	90.56	-13.24	7.12e-06	3.2e-05	0.05433		-10.35	1.18e-07	4.19e-07
DDX11	69.06	60.47	-13.2	6.33e-15	1.49e-13	0.23227		-7.88	0.00116792	0.00225041
MGAT4A	32.99	75.68	-13.18	9.21e-11	1.05e-09	0.12893		-11.01	2.54e-14	6.92e-13
ORM1	11.18	93.45	-13.18	1.43e-08	1.1e-07	0.00295		-17.57	1.28e-14	3.18e-13
MAL2	38.75	97.76	-13.17	0.020727	0.0397572	0.15753		-9.07	4.88e-07	2.5e-06
TPD52L1	48.45	94.91	-13.16	5.61e-05	0.000206697	0.08839		-4.55	0.0769697	0.123311
ACSS1	29.89	75.16	-13.15	1.21e-07	7.86e-07	0.0909		-10.14	1.29e-11	4.73e-10
FANCA	65.85	57.6	-13.15	2.14e-15	5.36e-14	0.24682		-10.31	1.37e-10	1.02e-09
IL17RB	34.62	65.59	-13.15	4.07e-11	4.96e-10	0.07126		-13.13	1.2e-14	2.12e-13
RCSD1	17.45	84.62	-13.12	0.0198008	0.0381828	0.03764		-9.6	1.03e-06	3.45e-06
BAHCC1	35.13	67.69	-13.11	4.82e-12	7.03e-11	0.1145		-9.7	6.64e-09	4.31e-08
PRAME	43.54	95.71	-13.11	4.3e-06	2.04e-05	0.09834		-4.26	0.240885	0.309862
TRAF3IP3	17.62	84.51	-13.11	3.1e-05	0.000120452	0.04872		-11.66	9.25e-09	3.58e-08
CDKN2A	45.22	97.46	-13.09	0.000243638	0.000765702	0.09896		-5.12	0.0012646	0.00494748
FOXA1	30.85	95.65	-13.09	2.49e-05	9.89e-05	0.13147		-9.89	1.43e-08	1.02e-07
HADH	70.7	53.61	-13.09	1.01e-17	3.59e-16	0.25129		-11.26	5.32e-11	1.07e-09
HBQ1	13.33	60	-13.08	5.11e-11	6.12e-10	0.02831		-13.35	5.64e-15	1.08e-13
KHK	36.2	59.58	-13.06	7.26e-16	1.95e-14	0.11557		-11.07	9.7e-11	9.17e-10
RAB11FIP1	49.56	61.95	-13.06	9.33e-13	1.55e-11	0.19376		-9.7	9.73e-08	6.09e-07
SPI1	12.38	92.43	-13.04	6.85e-06	3.09e-05	0.01648		-12.34	2.15e-07	8.94e-07
TSPAN33	34.76	61.23	-13.01	2.41e-16	7.01e-15	0.16414		-10.64	7.83e-10	5.4e-09
MT1F	35.15	91.23	-12.98	4.51e-08	3.17e-07	0.07338		-7.09	1.5e-05	0.000113036
ARHGAP9	18.12	83.12	-12.96	0.000856593	0.00236682	0.0261		-13.37	1.53e-10	7.85e-10
EPB41	64.26	61.35	-12.94	2.62e-14	5.68e-13	0.19189		-6.55	3.91e-05	0.000114068
OSR2	27.29	62.19	-12.94	2.48e-15	6.15e-14	0.0461		-9.91	4.16e-08	2.58e-07
RAD54L	53.92	69.26	-12.94	1.28e-12	2.07e-11	0.25178		-6.97	1.68e-05	5.02e-05
AIF1L	46.55	87.06	-12.9	8.1e-08	5.43e-07	0.17047		-6.24	0.000304721	0.00101274
RUNX3	27.16	72.11	-12.9	1.21e-07	7.86e-07	0.12873		-6.61	0.00045881	0.00136061
SBK1	23.22	69.5	-12.89	1.36e-09	1.27e-08	0.07045		-8.11	2.44e-05	8.98e-05
NKD1	16.76	81.46	-12.87	1.65e-12	2.6e-11	0.00715		-17.24	1.74e-10	3.03e-09
COBL	30.15	75.47	-12.86	2.75e-08	2.01e-07	0.13453		-8.13	1.24e-05	4.52e-05
NOTUM	21.03	94.85	-12.86	2.29e-08	1.7e-07	0.01766		-9.61	1.81e-05	0.000124443
PTK2B	40.53	83.3	-12.85	6.46e-10	6.45e-09	0.10787		-3.92	0.254367	0.34398
C2orf72	21.19	80.41	-12.83	1.26e-09	1.2e-08	0.0249		-12.09	1.25e-11	1.84e-10
GRTP1	35.57	73.49	-12.83	2.03e-10	2.2e-09	0.14795		-9.38	7.15e-08	3.78e-07
ABAT	33.62	78.61	-12.81	4.04e-11	4.94e-10	0.09006		-8.32	2.44e-06	1.35e-05
TIMELESS	71.06	49.12	-12.81	3.7e-24	3.64e-22	0.23883		-11.71	7.6e-11	5.82e-10
CGREF1	36.33	79.6	-12.8	8e-08	5.37e-07	0.12979		-5.14	0.0210173	0.043666
RNF44	63.83	57.9	-12.79	4.08e-17	1.32e-15	0.22679		-10.44	2.19e-10	3.25e-09
DPYSL5	20.97	79.52	-12.78	2.6e-07	1.57e-06	0.04503		-5.91	0.0448141	0.0679521
GPX2	21.96	98.57	-12.78	2.65e-06	1.31e-05	0.02076		-11.61	1.22e-07	1.16e-06
CAMKV	13.66	58.95	-12.75	2.18e-14	4.8e-13	0.03614		-13.8	8.23e-14	9.14e-13
KREMEN1	38.55	61.57	-12.74	6.71e-15	1.58e-13	0.13812		-8.15	3.74e-05	0.000150867
IRF5	29.07	85.24	-12.72	3.98e-08	2.82e-07	0.08786		-4.8	0.0456904	0.0835041
PHYHIPL	11.04	81.32	-12.72	1.73e-06	8.9e-06	0.01719		-16.64	5.24e-13	1.29e-11
GRB7	25.23	81.61	-12.71	2.05e-05	8.32e-05	0.04946		-8.81	1.3e-06	6.36e-06
PPL	29.44	83.95	-12.71	7.9e-07	4.34e-06	0.07956		-8.14	0.000127822	0.000543822
CES1	13.84	91.67	-12.7	0.00522213	0.011816	0.01824		-13.28	3e-10	2.51e-09
PRR5	44.03	75.55	-12.68	1.48e-10	1.64e-09	0.21099		-8.74	8.1e-07	5.51e-06
FRAT2	52.01	53.07	-12.67	5.99e-17	1.88e-15	0.19354		-13.84	2.08e-18	1.89e-16
PSTPIP1	14	76.34	-12.66	7.47e-07	4.12e-06	0.02145		-12.6	2.12e-08	1.12e-07
GLCCI1	39.67	62.33	-12.65	4.92e-14	1.02e-12	0.09742		-14.36	2.48e-19	3.05e-17
RMND5A	64.35	48.47	-12.63	1.23e-19	6.01e-18	0.27002		-9.36	7.42e-09	3.76e-08
DOCK8	19.03	90.45	-12.62	9.29e-06	4.08e-05	0.0193		-12.98	5.14e-08	2.41e-07
FBXL16	29.9	74.46	-12.6	7.69e-09	6.29e-08	0.097		-7.39	0.000529275	0.00191513
GLDC	28.26	83.68	-12.6	2.35e-05	9.37e-05	0.04861		-12.47	1.4e-12	2.65e-11
ARRB2	70.1	56.38	-12.57	7.17e-15	1.68e-13	0.18995		-8.56	3.55e-06	1.7e-05
CDH1	30.53	97.32	-12.57	2.37e-05	9.45e-05	0.07583		-7.46	0.000160156	0.000501439
RNASET2	51.91	74.6	-12.56	3.09e-10	3.23e-09	0.09631		-8.7	1.04e-07	8.05e-07
APOC4-APOC2	10.24	66.72	-12.55	2e-11	2.6e-10	0.00407		-17.13	1.26e-15	3.4e-14
CES3	21.78	54.21	-12.53	2.86e-15	7.04e-14	0.0801		-9.71	5.86e-09	2.63e-08
MCOLN3	21.56	67.09	-12.52	8.69e-09	7.02e-08	0.06784		-6.41	0.00104434	0.00251938
FYB1	18.21	83.58	-12.51	0.000211265	0.000674161	0.02857		-8.61	1.58e-05	5.57e-05
CHEK2	59.9	49.24	-12.5	5.42e-16	1.49e-14	0.24235		-11.78	6.27e-12	7.26e-11
BMP7	21.71	84.16	-12.49	0.000308665	0.000947227	0.03112		-5.75	0.00352796	0.00849366
DOK2	14.42	84.68	-12.48	0.276988	0.365281	0.01945		-13.22	3.46e-10	1.71e-09
FGL1	12.04	73.83	-12.48	3.1e-13	5.6e-12	0.01046		-15.94	8.97e-13	2.15e-11
ALB	10.75	99.74	-12.45	1.69e-06	8.7e-06	0.00241		-20.51	1.07e-16	2.72e-15
PHKA2	49.52	46.95	-12.45	2.2e-25	2.49e-23	0.21044		-13.95	1.2e-17	9.99e-16
VTN	17.22	94.93	-12.45	0.000431338	0.00127786	0.00474		-16.23	1.56e-12	3.17e-11
TPD52	66.92	87.89	-12.44	0.000399024	0.00119134	0.2362		-11.76	2.28e-06	1.06e-05
APOA2	9.68	99.86	-12.43	1.33e-07	8.56e-07	0.00051		-20.98	9.24e-17	2.01e-15
TJP3	21.43	71.73	-12.41	3.86e-11	4.74e-10	0.05462		-9.04	2.23e-05	0.000101682
MAP3K21	33.31	68.76	-12.39	9.05e-12	1.26e-10	0.14951		-7.71	8.53e-06	3.35e-05
IDH2	75.65	57.89	-12.37	1.51e-15	3.88e-14	0.16666		-10.45	8.7e-12	1.84e-10
DLX1	33.87	74.33	-12.33	2.51e-09	2.25e-08	0.13879		-7.19	1.22e-06	1.18e-05
HPGD	23.11	88.23	-12.32	1.38e-09	1.3e-08	0.0815		-8.86	4.4e-06	7.79e-05
MACROD1	59.06	72.64	-12.32	3.52e-11	4.34e-10	0.18615		-10.54	7.68e-09	5.39e-08
TF	11.84	97.17	-12.32	1.74e-09	1.61e-08	0.00209		-20.98	9.24e-17	2.01e-15
ARHGEF39	47.67	55.93	-12.31	3.31e-15	8.08e-14	0.22713		-9.4	3.46e-07	1.81e-06
NUP62CL	26.74	68.42	-12.27	1.14e-08	9.02e-08	0.10195		-3.15	0.748706	0.79099
P2RY6	16.79	64.65	-12.26	0.000284044	0.000880163	0.03552		-11.61	7.2e-09	1.13e-07
RNASEH2B	66.35	65.97	-12.24	1.16e-12	1.9e-11	0.12835		-7.82	1.41e-05	6.63e-05
CITED4	39.2	97.15	-12.23	9.42e-06	4.14e-05	0.05428		-4.19	0.0329996	0.0699156
ZNF724	28	66.72	-12.23	2.38e-11	3.05e-10	0.15419		-7.7	5.41e-06	2.3e-05
SLC25A10	71.1	65.14	-12.22	5.56e-11	6.62e-10	0.23088		-10.69	2.07e-07	1.19e-06
INAVA	30.99	72.73	-12.21	6.94e-09	5.73e-08	0.14543		-7.48	1.52e-05	0.00011119
LRP3	48.26	85.12	-12.21	1.91e-08	1.45e-07	0.1697		-6.89	1.06e-05	5.89e-05
SLA	15.22	90.06	-12.2	0.174211	0.248317	0.02017		-13.57	1.62e-10	8.25e-10
CD52	14.95	77	-12.18	1.45e-07	9.3e-07	0.0232		-7.55	0.0013814	0.00335197
DBP	39.66	62.96	-12.18	1.28e-12	2.07e-11	0.15951		-7.2	0.00182465	0.00451711
BRSK2	19.76	61.33	-12.17	1.32e-11	1.78e-10	0.05109		-7.81	0.000740448	0.00156744
SCAMP5	43.47	73	-12.17	2.7e-08	1.98e-07	0.13409		-6.78	0.000175686	0.000565878
GREB1	26.06	83.41	-12.16	4.68e-09	4.01e-08	0.03404		-13.48	6.83e-12	2.13e-10
GJB1	12.28	88.07	-12.15	0.000189198	0.000611546	0.00841		-14.87	7.15e-12	1.29e-10
SLC19A1	53.35	55.58	-12.15	2.11e-13	3.91e-12	0.22852		-9.11	3.52e-11	5.12e-10
BAMBI	54.87	75.98	-12.14	1.89e-08	1.43e-07	0.09367		-10.69	1.72e-11	5.63e-10
DLK1	9.62	85.05	-12.14	4.78e-07	2.74e-06	0.00611		-18.05	1.91e-14	7.27e-13
PHACTR3	16.54	84.76	-12.14	1.33e-09	1.26e-08	0.03772		-8.28	0.000248264	0.000780488
RGS16	30.49	79.52	-12.14	4.4e-09	3.8e-08	0.06888		-4.81	0.00462339	0.0111427
COL2A1	12.68	72.54	-12.13	2.32e-07	1.42e-06	0.00173		-17.6	5.87e-16	4.61e-14
IGDCC3	11.69	63.27	-12.13	1.52e-10	1.67e-09	0.0037		-19.02	6.24e-23	6.04e-21
NPM2	14.74	55.47	-12.13	5e-11	6.01e-10	0.04176		-11.15	2.35e-09	2.51e-08
FCHO1	30.65	74.33	-12.12	5.14e-09	4.36e-08	0.09586		-6.77	0.00030142	0.000847999
AMH	34.92	78.89	-12.09	2.39e-07	1.46e-06	0.10947		-7.39	1.58e-05	6.36e-05
CBS	58.84	93.98	-12.07	2.4e-07	1.46e-06	0.19218		-5.8	1.88e-06	1.43e-05
AKAP1	70.96	44.79	-12.05	2.74e-20	1.48e-18	0.26984		-12.19	1.94e-12	2.72e-11
PRTN3	9.88	98.37	-12.05	1.85e-07	1.16e-06	0.00265		-14.36	2.48e-07	8.95e-07
TYROBP	10.52	96.58	-12.05	8.26e-05	0.000292087	0.02147		-12.03	2.02e-06	7.33e-06
C16orf54	11.43	67.35	-12.04	1.94e-10	2.11e-09	0.02173		-13.7	8.78e-12	5.96e-11
ZNF107	46.87	52.37	-12.04	8.08e-17	2.49e-15	0.23812		-10.39	6.83e-11	5.74e-10
PKMYT1	71.88	66.68	-12.03	5.02e-10	5.12e-09	0.24905		-8.04	1.25e-05	5.15e-05
RHPN1	39.92	81.87	-12	4.46e-08	3.13e-07	0.10102		-6.05	0.00312211	0.00685132
LRP5	61.79	71.42	-11.99	5.22e-08	3.61e-07	0.22334		-5.25	0.000754297	0.00254637
C21orf58	45.85	59.39	-11.98	1.13e-13	2.2e-12	0.18356		-10.38	1.86e-10	1.26e-09
MGMT	42.56	81.3	-11.97	4.67e-07	2.68e-06	0.18792		-6.53	0.000377906	0.00183487
ZNF695	32.64	62.54	-11.97	8.65e-12	1.21e-10	0.16161		-7.95	3.02e-05	8.7e-05
ENTPD2	16.09	66.6	-11.96	1.35e-12	2.18e-11	0.05095		-7.31	0.00167859	0.00443758
SHMT1	71.64	47.61	-11.96	1.05e-13	2.05e-12	0.26128		-11.47	6.09e-10	6.44e-09
TESMIN	30.79	62.34	-11.96	5.76e-13	9.91e-12	0.15311		-7.93	8.11e-05	0.00025133
CARD9	31.79	78.02	-11.95	1.33e-09	1.25e-08	0.05552		-12.91	2.36e-09	2.36e-08
PLCXD1	38.81	53.85	-11.93	4.99e-17	1.59e-15	0.15877		-13.11	1.67e-17	1.06e-15
RASSF5	38.63	80.25	-11.92	2.29e-07	1.4e-06	0.09651		-10	1.01e-08	5.38e-08
ORM2	10.28	92.01	-11.91	6e-09	5.03e-08	0.00262		-19.72	6.57e-15	1.31e-13
RBM47	35.9	80.34	-11.91	5.58e-08	3.85e-07	0.15365		-6.14	0.000788399	0.00295906
MST1	33.48	61.18	-11.9	5.42e-14	1.12e-12	0.07751		-11.94	1.7e-12	3.62e-11
CCDC57	60.22	64.54	-11.89	2.99e-11	3.76e-10	0.16356		-6.86	0.00114254	0.00259876
DNAH14	45.81	81.74	-11.89	6.57e-07	3.67e-06	0.18398		-3.75	0.236119	0.30258
VSNL1	21.74	80.43	-11.89	1.29e-06	6.77e-06	0.06913		-9.41	2.44e-06	2.13e-05
EME1	54.06	66.95	-11.88	3.26e-12	4.9e-11	0.24668		-6.3	0.00130565	0.00267777
PROC	13.73	77.04	-11.87	1.93e-08	1.47e-07	0.00552		-20.02	3.21e-16	9.25e-15
SLC22A31	19.43	79.98	-11.86	5.69e-06	2.63e-05	0.03692		-8.51	8.73e-05	0.000327408
FGA	9.65	97.81	-11.84	1.52e-05	6.33e-05	0.00351		-18.14	7.29e-14	1.42e-12
PPFIA3	42.05	61.69	-11.84	9.97e-13	1.65e-11	0.19968		-10.57	1.32e-09	6.12e-09
ASB13	51.47	47.87	-11.83	1.81e-17	6.2e-16	0.21475		-9.97	5.06e-08	4.98e-07
CPT1B	39.08	72.16	-11.81	2.3e-10	2.46e-09	0.18064		-4.62	0.0651126	0.0944229
GINS1	62.98	55.68	-11.77	1.06e-14	2.42e-13	0.26002		-10.25	5.87e-10	4.91e-09
ZAP70	11.7	95.39	-11.77	4.08e-07	2.38e-06	0.01461		-12.59	5.47e-06	2.33e-05
INSR	37.33	57.9	-11.76	3.88e-15	9.35e-14	0.18071		-13.72	7.25e-16	2.67e-14
BCL2L11	45.5	48.79	-11.71	3.71e-17	1.21e-15	0.23136		-9.8	1.2e-08	9.45e-08
PLEKHB1	33.74	92.71	-11.71	4.56e-07	2.62e-06	0.13256		-6.39	0.00591844	0.0135003
RIBC2	19.24	48.83	-11.7	1.66e-13	3.13e-12	0.10446		-9.84	5.21e-10	7.36e-09
ZNF273	36.87	52.37	-11.69	4.3e-16	1.2e-14	0.20293		-10.59	1.29e-10	7.14e-10
SLC9A3R1	78.54	51.53	-11.68	1.06e-14	2.41e-13	0.11356		-10.16	2.84e-08	1.94e-07
KIZ	49.7	63.18	-11.65	1.65e-12	2.6e-11	0.12533		-11.68	7.35e-11	1.85e-09
PIM2	53.48	63	-11.64	2.83e-13	5.15e-12	0.11629		-11.44	8.44e-11	2.2e-09
YDJC	72.51	52.52	-11.63	1.14e-13	2.21e-12	0.19616		-12.32	9.09e-12	1.38e-10
ZNF493	27.07	55.64	-11.63	2.59e-14	5.63e-13	0.14356		-8.25	5.37e-08	3.79e-07
ZNF518A	47.31	61.62	-11.63	1.39e-13	2.64e-12	0.20499		-10.53	3.84e-10	2.07e-09
CHTF18	57.71	63.22	-11.62	3.04e-11	3.8e-10	0.25001		-8.06	8.91e-06	2.97e-05
H2BU1	23.11	83.97	-11.62	9.01e-09	7.26e-08	0.03419		-6.16	0.00634455	0.0152743
LPAR2	38.49	67.65	-11.6	6.75e-10	6.71e-09	0.16409		-6.18	0.00659026	0.0147709
ISYNA1	52.49	84.3	-11.56	1.05e-05	4.56e-05	0.10874		-6.67	0.000118895	0.000490039
HP	11.83	75.27	-11.54	1.61e-06	8.35e-06	0.00186		-17.47	3.87e-13	1.28e-11
ARID3A	44.14	69.54	-11.53	2.9e-09	2.59e-08	0.10512		-9.94	2.19e-12	5.41e-11
CELSR1	32.63	67.74	-11.53	6.82e-10	6.78e-09	0.12324		-6.94	0.0016808	0.00419485
AMBP	11.6	99.37	-11.52	0.000526232	0.00152812	0.00281		-19.79	2.34e-15	4.41e-14
SLC43A1	48.27	82.97	-11.52	8.98e-07	4.88e-06	0.08933		-12.97	2.02e-17	1.12e-15
VWA1	30.99	82.44	-11.52	4.49e-06	2.12e-05	0.10421		-8.07	3.8e-06	1.81e-05
AZU1	9.8	97.99	-11.51	3.24e-08	2.33e-07	0.00498		-13.83	5.15e-07	1.79e-06
GYG2	25	67.97	-11.51	1.29e-06	6.8e-06	0.07349		-7.32	4.09e-07	4.55e-06
SCNN1A	29.58	90.84	-11.51	2.26e-05	9.06e-05	0.09042		-5.45	0.0675752	0.116195
DCDC2	12.38	61.65	-11.46	1.44e-06	7.52e-06	0.01718		-14.28	1.54e-14	6.97e-13
RIMS3	28.35	80.58	-11.46	5.9e-09	4.96e-08	0.08585		-7.41	0.000338069	0.000956909
CBSL	54.03	91.41	-11.44	9.76e-07	5.27e-06	0.19891		-5.88	1.89e-06	1.41e-05
KLHL23	52.22	60.59	-11.44	9.81e-12	1.35e-10	0.23035		-9.61	1.12e-09	6.78e-09
SPNS3	13.7	72.09	-11.43	0.00180897	0.00461806	0.01937		-14.44	2.14e-12	1.6e-11
NINJ2	22.19	70.34	-11.42	2.47e-05	9.8e-05	0.06607		-10.38	1.44e-10	2.02e-09
MYBL2	82.99	52.91	-11.39	7.37e-13	1.24e-11	0.22043		-11.63	1.02e-06	9.75e-06
SLC7A8	28.21	86.45	-11.39	2.39e-05	9.51e-05	0.07849		-8.4	2.79e-05	0.00018352
FAM241B	43.33	78.96	-11.38	2.45e-06	1.22e-05	0.21967		-6.08	0.00406639	0.00799999
MCRIP2	68.48	57.87	-11.38	1.04e-12	1.71e-11	0.22537		-13.36	1.15e-11	2.15e-10
ST6GAL1	45.22	84.92	-11.38	1.32e-09	1.24e-08	0.15889		-7.94	3.43e-08	5.14e-07
SLIT1	13.37	69.76	-11.37	5.97e-13	1.02e-11	0.01526		-11.98	5.57e-05	0.000183467
PIK3AP1	26.56	82.91	-11.36	2.99e-07	1.78e-06	0.05809		-10.81	1.67e-07	1.01e-06
ITGB2	30.88	97.94	-11.34	0.0210941	0.0403721	0.02358		-8.28	4.34e-06	1.66e-05
S100A9	21.45	98.05	-11.33	0.000224215	0.000710464	0.02679		-7.18	0.000140468	0.000583849
EVPL	23.54	69.6	-11.32	7.32e-09	6.02e-08	0.11946		-5.55	0.0159193	0.033926
C1orf131	62.75	47.4	-11.31	1e-17	3.58e-16	0.2572		-13.01	6.6e-14	1.26e-12
C5	25.76	84.1	-11.31	2.21e-05	8.9e-05	0.04063		-12.62	8.77e-11	1.48e-09
RAC3	61.95	95.83	-11.31	1.76e-07	1.11e-06	0.15692		-5.84	0.000276461	0.000967517
LBHD1	48.61	64.95	-11.3	5.99e-13	1.03e-11	0.15722		-11.59	5.55e-10	7.66e-09
MYO5C	30.07	69.81	-11.3	4.36e-07	2.52e-06	0.11891		-6.75	0.000362025	0.00110621
SIT1	9.64	90.56	-11.3	7.23e-11	8.41e-10	0.01429		-13.98	2.56e-07	1.21e-06
ISL2	29.42	64.35	-11.29	2.29e-11	2.95e-10	0.14102		-7.98	2.71e-07	8.95e-07
SESN3	35.59	84.03	-11.28	2.05e-07	1.28e-06	0.16565		-8	5.8e-06	2.82e-05
SLC39A4	53.59	85.32	-11.28	2.78e-07	1.67e-06	0.1844		-7.65	6.97e-05	0.000310224
TMEM97	76.42	49.21	-11.27	4.35e-16	1.21e-14	0.22599		-14	5.92e-16	1.62e-14
FGG	10.73	98.07	-11.24	0.0325155	0.0588004	0.00193		-18.38	1.81e-14	3.67e-13
ENO3	52.76	73.46	-11.23	1.79e-08	1.37e-07	0.04456		-6.69	0.000317288	0.00108526
POLA1	56.18	53.15	-11.23	1.25e-13	2.41e-12	0.23375		-8.43	5.3e-07	2.43e-06
UNC13D	43.31	89.37	-11.23	2.94e-05	0.000114586	0.19527		-7.88	3.81e-07	3.09e-06
EMID1	22.11	55.33	-11.22	1.58e-11	2.09e-10	0.10374		-8.54	2.74e-07	1.01e-06
LGR5	14.26	72.78	-11.22	0.000390522	0.00116805	0.02435		-14.97	2.64e-14	7.47e-13
SCML2	35.27	57.87	-11.22	2.55e-13	4.67e-12	0.15583		-8.69	2.93e-07	1.02e-06
SFMBT2	26.57	72.86	-11.2	1.24e-05	5.29e-05	0.0962		-8.48	2.68e-07	9.97e-07
ANXA9	30.66	73.55	-11.19	1.25e-10	1.4e-09	0.05389		-12.05	1.2e-09	1.15e-08
IL2RG	16.19	95.41	-11.17	1.16e-05	4.97e-05	0.04268		-9.12	2.27e-05	8.39e-05
KNTC1	63.15	63.41	-11.17	9.92e-11	1.13e-09	0.248		-6.3	0.00101043	0.00219177
RAB37	18.28	65.04	-11.16	5.39e-11	6.42e-10	0.03383		-11.64	5.22e-08	4.65e-07
TNFAIP8L2	14.35	84.38	-11.16	6.21e-07	3.48e-06	0.01794		-12.73	1.2e-06	4.13e-06
CD36	14.68	80.31	-11.15	0.0154118	0.0306041	0.0165		-11.72	2.13e-07	1.17e-06
MIF4GD	61.98	50.95	-11.15	2.02e-13	3.76e-12	0.24059		-7.03	0.000234621	0.000758524
KRT23	10.98	73.66	-11.14	0.00013777	0.000460952	0.00657		-14.37	1.2e-10	2.29e-09
CEP72	44.18	53.8	-11.13	4.04e-13	7.14e-12	0.19578		-8.86	2.69e-07	9.12e-07
FNDC10	35.84	77.89	-11.12	1.62e-09	1.51e-08	0.15058		-7.62	1.48e-05	8.67e-05
KIAA1958	32.72	46.2	-11.11	1.3e-20	7.32e-19	0.17357		-12.47	1.12e-13	9.28e-13
ABCC6	16.5	56.88	-11.08	2.51e-10	2.67e-09	0.02847		-17.68	1.65e-20	1.05e-18
DDC	16.39	89.95	-11.07	2.8e-05	0.000109674	0.09649		-10.31	7.14e-07	3.85e-06
TMCO6	50.73	46.69	-11.06	3.08e-17	1.02e-15	0.24308		-9.9	1.15e-06	4.95e-06
PRAP1	10.89	76.94	-11.05	7.95e-08	5.34e-07	0.00695		-18.87	3.07e-14	1.02e-12
TICRR	47	56.94	-11.04	1.52e-13	2.87e-12	0.25489		-7.9	3.82e-06	1.28e-05
HDAC4	35.54	67.32	-11.03	3.35e-11	4.16e-10	0.10877		-13.17	1.16e-13	3.05e-12
MLC1	11.72	84.96	-11.03	0.00169077	0.00434649	0.02059		-12.92	5.79e-07	2.17e-06
NFE2	17.25	65.44	-11.03	2.23e-08	1.67e-07	0.01667		-11.14	2.36e-07	2.1e-06
ZNF431	34.12	50.06	-11.03	2.58e-18	1e-16	0.18722		-10.97	2.82e-12	1.18e-10
ASIC1	35.7	62.32	-11.02	9.07e-11	1.03e-09	0.15987		-6.78	0.000729773	0.00174406
RCCD1	57.58	48.24	-11.02	5.83e-17	1.84e-15	0.24064		-10.64	1.98e-09	1.6e-08
TMEM198	25.85	58.95	-11.02	1.27e-11	1.71e-10	0.09528		-10.86	7e-09	5.69e-08
WDR90	53.82	68.85	-11	4.44e-09	3.83e-08	0.22025		-6.35	0.000992223	0.00228845
FABP1	8.04	97.6	-10.99	1.22e-05	5.2e-05	0.00189		-21.01	8.46e-17	1.98e-15
LCP1	45.16	99.27	-10.99	0.00108438	0.00291816	0.09549		-4.33	0.00146789	0.00420804
MMP15	43.31	69.05	-10.99	1.35e-09	1.27e-08	0.12189		-7.4	0.000322322	0.00115104
NFATC3	61.38	42.2	-10.99	5.16e-24	4.88e-22	0.25179		-14.79	4.51e-19	4.4e-17
SKP2	69.93	55.99	-10.99	4.72e-13	8.22e-12	0.21097		-10.54	2.56e-10	2.21e-09
HBA1	14	67.75	-10.98	4.59e-08	3.21e-07	0.01182		-9.06	0.00154502	0.0125292
SEPTIN3	26.75	64.37	-10.98	7.14e-09	5.88e-08	0.1414		-6.53	0.00302636	0.00546141
SEMA4A	21.72	71.45	-10.97	6.01e-07	3.38e-06	0.09613		-8.51	2.3e-05	8.09e-05
TKFC	63.75	50.94	-10.94	2.48e-13	4.55e-12	0.22545		-8.62	4.63e-06	1.9e-05
DPEP1	10.31	67	-10.93	6.09e-12	8.72e-11	0.00606		-14.87	1.14e-08	2.63e-07
PLD6	35.7	57.64	-10.93	4.9e-14	1.02e-12	0.2112		-9.46	1.02e-08	9.88e-08
CPLX2	12.17	85.2	-10.92	3.47e-06	1.68e-05	0.02187		-11.63	6.24e-06	5.71e-05
GAS7	22.44	77.47	-10.92	1.24e-07	8.05e-07	0.05255		-7.89	6.72e-05	0.000232437
MS4A7	9.61	87.33	-10.92	0.000135881	0.000455244	0.01832		-11.91	2.6e-06	9.41e-06
NRARP	33.19	73.35	-10.92	8.21e-08	5.49e-07	0.16907		-4.62	0.00725709	0.0180284
PAXIP1	51.48	49.34	-10.92	2.47e-18	9.65e-17	0.27923		-10.15	1.64e-10	1.22e-09
NR6A1	25.36	55.26	-10.91	3.2e-14	6.85e-13	0.08102		-11.98	1.26e-10	1.88e-09
RPS6KA1	66.12	66.24	-10.91	2.7e-07	1.63e-06	0.19783		-7.5	0.00108868	0.00279111
H3C10	43.66	91.59	-10.9	1.77e-05	7.25e-05	0.04063		-4.43	0.036481	0.0689085
HELLS	64.94	64.68	-10.9	8.84e-10	8.66e-09	0.23866		-7.34	8.08e-06	3.45e-05
MS4A3	7.84	90.73	-10.9	4.06e-06	1.93e-05	0.00389		-14.82	2.37e-08	1.02e-07
MARVELD3	20.07	64.93	-10.89	1.26e-06	6.62e-06	0.06948		-6.89	0.00108383	0.00312187
STMN3	51.35	83.26	-10.89	9.05e-06	3.98e-05	0.13625		-5.92	0.000815534	0.00317442
RUBCNL	14.6	80.16	-10.88	1.43e-05	6.01e-05	0.02035		-10.03	0.00029625	0.000744959
ESPL1	55.19	60.46	-10.86	5.57e-12	8.02e-11	0.25625		-7.24	6.68e-06	2.39e-05
ORC1	56.3	62.25	-10.86	1.63e-09	1.51e-08	0.2481		-8.2	2.71e-06	1.06e-05
RHOV	28.83	81.48	-10.86	1.01e-09	9.78e-09	0.10616		-3.41	0.296941	0.402207
HIRIP3	60.26	54.47	-10.85	1.58e-11	2.1e-10	0.22084		-8.6	6.13e-07	2.63e-06
MYH14	29	79.44	-10.84	2.15e-06	1.09e-05	0.10459		-6.86	0.00058698	0.00151227
SPIRE2	39.71	64.23	-10.84	2.15e-11	2.78e-10	0.16622		-9.98	2.02e-08	1.16e-07
BCL7A	45.9	61.12	-10.82	3.41e-12	5.09e-11	0.17327		-7.4	1.31e-05	4.38e-05
ELANE	8.4	98.58	-10.82	1.96e-06	9.99e-06	0.00441		-13.91	2.52e-07	9.17e-07
LAIR1	9.55	70.7	-10.82	1.73e-08	1.32e-07	0.01798		-12.47	5.39e-08	2.13e-07
SNTB1	35.43	84.47	-10.82	5.01e-05	0.000186212	0.08871		-9.04	7.85e-08	1.15e-06
RARRES2	17.67	83.42	-10.81	5.24e-07	2.98e-06	0.05165		-11.2	8.38e-09	1.1e-07
TC2N	16.94	62.82	-10.81	9.47e-14	1.87e-12	0.10185		-7.47	0.000962639	0.00258149
SERPINA5	15.84	92	-10.8	0.00117816	0.0031434	0.01162		-9.67	5.85e-06	4.62e-05
FGB	9.05	94.95	-10.79	8.26e-05	0.000292073	0.00331		-17.85	8.43e-14	1.48e-12
NMNAT3	18.89	52.61	-10.79	1.46e-11	1.94e-10	0.06723		-10.16	1.61e-09	1.63e-08
SP5	14.34	85.01	-10.77	9.2e-07	4.98e-06	0.00779		-17.62	1.08e-11	2.34e-10
TEDC2	53.13	55.66	-10.77	2.23e-12	3.45e-11	0.23593		-9.62	7.86e-08	3.73e-07
FGF19	11.19	76.15	-10.76	3.37e-07	1.99e-06	0.01161		-11.84	6.14e-06	4.09e-05
MSI1	19.32	66.48	-10.76	2.22e-06	1.12e-05	0.09596		-6.62	0.000258841	0.000629581
PRUNE1	57.02	43.71	-10.76	5.91e-18	2.19e-16	0.23558		-9.98	6.82e-07	4.46e-06
CHN2	17.26	54.66	-10.74	5.65e-12	8.12e-11	0.05611		-8.58	1.1e-07	1.53e-06
AIFM3	14.37	48.62	-10.73	2.94e-16	8.39e-15	0.03663		-11.62	4.07e-09	4.57e-08
GINS2	64.29	56.82	-10.72	1.79e-12	2.81e-11	0.23174		-12.05	2.88e-14	5.31e-13
DLX6	12.81	48.58	-10.71	1.77e-07	1.12e-06	0.06251		-12.49	2.03e-14	5.34e-13
EXO1	60.96	67.04	-10.71	1.18e-08	9.33e-08	0.24282		-5.53	0.00287486	0.00629283
GNAZ	30.22	63.4	-10.71	1.1e-10	1.24e-09	0.14582		-6.28	0.00343057	0.00631255
LRRC45	55.06	52.55	-10.71	5.85e-14	1.2e-12	0.23694		-7.93	4.33e-06	1.61e-05
H2AC17	38.1	98.94	-10.7	7.88e-05	0.000279548	0.02262		-5.39	0.0135202	0.0323074
CREG1	77.13	54.78	-10.69	6.14e-09	5.14e-08	0.20687		-9.12	0.000275967	0.00108094
FOXA3	15.93	70.63	-10.69	7.73e-05	0.000275043	0.02115		-11.47	1.04e-09	1.34e-08
KCNE3	12.94	70.05	-10.69	0.0471777	0.0813604	0.02093		-13.85	2.18e-10	1.96e-09
SLAIN1	33.35	81.34	-10.69	0.000517612	0.00150594	0.12731		-7.13	9.17e-06	2.75e-05
SP9	11.69	62.61	-10.69	6.77e-12	9.6e-11	0.02079		-10.9	3.48e-06	1.46e-05
PLBD1	18.59	71.54	-10.68	2.27e-05	9.12e-05	0.05469		-9.33	2.4e-08	5.28e-07
RECQL4	67.22	61.37	-10.68	3.05e-08	2.21e-07	0.26288		-5.85	0.00238466	0.00520781
BLM	46.52	60.81	-10.65	5.41e-11	6.44e-10	0.23812		-6.91	1.09e-05	3.44e-05
FBLN1	50.78	96.29	-10.64	0.000283422	0.000878415	0.09223		-3.53	0.0828463	0.139636
GATA4	17.59	73.75	-10.64	9.78e-05	0.000339203	0.051		-7.27	1.7e-05	6.21e-05
ONECUT2	19.89	44.51	-10.64	1.18e-17	4.15e-16	0.10124		-10.74	1.03e-11	5.18e-11
PLEK	13.7	95.5	-10.64	0.06788	0.111187	0.04262		-9.17	0.000111179	0.000298148
WWOX	46.25	46.95	-10.63	1.22e-15	3.19e-14	0.19649		-11.92	1.58e-13	9.21e-12
ATP7B	31.84	53.75	-10.61	2.01e-11	2.61e-10	0.11404		-13.39	1.6e-14	3.77e-13
F12	39.82	75.38	-10.61	9.92e-08	6.54e-07	0.14765		-5.21	0.0386663	0.0707834
IGSF1	14.52	61.72	-10.61	3.86e-09	3.38e-08	0.01803		-17.99	1.78e-15	7.8e-14
PLXNB1	49.6	70.28	-10.61	6.27e-07	3.51e-06	0.18814		-4.37	0.0297238	0.0591976
PRXL2A	57.72	94.62	-10.61	0.00950128	0.0200365	0.30028		-10.23	9.99e-10	6.05e-08
ZYG11A	17.79	51.39	-10.61	2.02e-07	1.26e-06	0.08459		-12.49	3.73e-16	1.73e-14
ASCL2	8.89	48.81	-10.6	1.38e-12	2.22e-11	0.00537		-12.82	1.86e-07	3.23e-06
SHF	28.15	70.06	-10.6	6.13e-08	4.19e-07	0.08936		-7.67	9.28e-06	4.79e-05
MNDA	8.74	93.89	-10.59	4.79e-05	0.000178891	0.00929		-12.73	2.03e-06	6.84e-06
NEBL	27.86	78.86	-10.58	0.000121198	0.000409699	0.08246		-5.76	0.0357519	0.0581702
ECEL1	8.37	40.3	-10.57	7.92e-15	1.83e-13	0.00444		-12.13	1.67e-06	1.44e-05
ITPRIPL1	22.13	63.62	-10.56	3.87e-05	0.000147114	0.11585		-8.33	1.66e-06	9.7e-06
HOXA13	19.56	65.87	-10.55	1.08e-09	1.04e-08	0.08264		-9.29	7.95e-07	3.78e-06
PASK	43.2	53.87	-10.55	1.04e-13	2.04e-12	0.23978		-8.4	7.38e-07	2.36e-06
RAD9A	58.94	55.85	-10.55	3.82e-12	5.65e-11	0.23398		-9.72	7.41e-08	3.96e-07
RTN4RL1	16.88	49.85	-10.55	1.5e-11	2e-10	0.06086		-9.34	1.19e-06	6.64e-06
SLC47A1	23.08	68.68	-10.55	5.94e-05	0.00021772	0.05914		-11.94	2.68e-13	9.09e-12
COLEC11	12.12	46.38	-10.54	3.14e-10	3.29e-09	0.02378		-10.9	0.000224489	0.00134511
LSR	53.2	94.12	-10.53	0.000212303	0.000677018	0.156		-5.75	0.00157353	0.00402691
NKG7	11.65	58.57	-10.53	1.4e-08	1.09e-07	0.00933		-10.92	2.01e-05	6.15e-05
APOBR	11.44	54.89	-10.52	8.29e-14	1.66e-12	0.01575		-11.22	3.42e-06	1.23e-05
FAM117A	41.28	57.42	-10.52	1.96e-11	2.56e-10	0.16009		-11.39	3.59e-12	4.21e-11
PPM1L	26.67	44.25	-10.52	7.98e-19	3.43e-17	0.12		-13.03	6.22e-15	8.72e-14
TGIF2	57.16	50.71	-10.51	2.23e-13	4.12e-12	0.323		-9.03	2.24e-11	1.05e-09
KIF26A	21.14	64.24	-10.5	4.64e-07	2.67e-06	0.06753		-5.5	0.00446399	0.00920446
PALM	39.31	81.88	-10.5	3.99e-06	1.91e-05	0.15559		-3.55	0.0554169	0.088939
NCF4	10.17	89.63	-10.49	0.00137843	0.00360821	0.01259		-11.92	4.54e-06	1.5e-05
TM4SF5	8.22	82.3	-10.49	6.23e-07	3.49e-06	0.00228		-20.05	2.24e-17	6.51e-16
DEPTOR	25.26	56.28	-10.48	1.18e-11	1.61e-10	0.09707		-9.96	5.38e-08	4.53e-07
HEYL	14.57	47.55	-10.48	7.49e-13	1.26e-11	0.06824		-7.38	7.06e-05	0.000206587
MCM2	82.15	54.32	-10.48	1.97e-18	7.87e-17	0.22846		-9.7	1.51e-05	7.4e-05
BTK	13.58	88.86	-10.46	0.00506731	0.0115164	0.04066		-9.5	3.54e-05	0.000102958
DNPH1	81.55	41.16	-10.46	8.94e-16	2.38e-14	0.20458		-13.42	9.75e-10	1.99e-08
ESRP1	25.93	91.38	-10.46	0.000163327	0.000536291	0.09402		-2.97	0.660591	0.741505
RNF157	30.05	69.54	-10.45	4.38e-07	2.53e-06	0.16784		-4.4	0.0134649	0.0254699
HSF4	37.4	73.9	-10.44	2.41e-08	1.78e-07	0.14933		-5.11	0.0324104	0.0535101
PPFIBP2	33.1	70.89	-10.43	3.07e-09	2.72e-08	0.13939		-7.99	3.51e-06	2.34e-05
RHOH	12.37	75.5	-10.43	3.11e-09	2.76e-08	0.02943		-9.25	0.000144239	0.000448227
SUSD3	16.15	75.42	-10.43	5.96e-08	4.08e-07	0.0919		-4.35	0.0224828	0.0514694
TFAP4	51.43	50.69	-10.43	4.12e-13	7.27e-12	0.26576		-8.71	1.34e-06	6.99e-06
HCK	10.23	82.43	-10.42	1.49e-06	7.77e-06	0.02378		-12.41	8.87e-07	3.3e-06
THOC6	72.11	46.12	-10.42	2.18e-11	2.81e-10	0.28803		-11.39	5.05e-08	4.15e-07
ADAM22	27.39	58.24	-10.4	3.82e-10	3.95e-09	0.07901		-4.83	0.127979	0.162333
NETO2	52.65	88.99	-10.4	0.000366548	0.00110513	0.22934		-1.24	0.874622	0.912382
RNASE2	9.28	97.95	-10.39	0.0044406	0.0102429	0.00411		-13.59	3.73e-07	1.31e-06
CERS1	31.56	66.61	-10.38	5.65e-09	4.76e-08	0.1697		-8.81	6.25e-09	9.03e-08
SERPINF2	14.08	82.56	-10.38	7.37e-06	3.31e-05	0.00276		-21.52	9.62e-17	2.66e-15
CHD7	42.13	57.75	-10.37	1.39e-12	2.22e-11	0.22004		-9.67	3.41e-08	1.52e-07
HBA2	13.32	62.2	-10.37	1.52e-07	9.68e-07	0.01292		-10.01	0.000337122	0.00428461
CPLX1	20.54	59.3	-10.36	7.91e-11	9.13e-10	0.09255		-7.54	0.000137266	0.000400705
MUTYH	50.34	61.34	-10.36	4.42e-10	4.52e-09	0.24154		-4.88	0.0391674	0.0570142
TTC7A	51.79	58.92	-10.35	3.36e-11	4.16e-10	0.19016		-8.33	1.98e-05	0.000107528
EZH2	73.84	50.94	-10.34	2.29e-14	5.02e-13	0.27472		-6.95	4.22e-05	0.000154255
PAXX	78.72	45.05	-10.32	1.21e-16	3.68e-15	0.24032		-9.63	0.000161747	0.000687424
TERT	16.38	42.91	-10.32	1.43e-16	4.26e-15	0.05898		-9	3.56e-06	1.13e-05
DNMT3B	37.91	53.36	-10.29	7.16e-13	1.21e-11	0.14991		-8.11	4.52e-06	1.64e-05
CA8	16.33	63.62	-10.27	1.81e-05	7.42e-05	0.03605		-10.86	8.85e-09	6.75e-08
CCDC78	31.31	67.01	-10.27	1.22e-10	1.36e-09	0.16822		-9.51	2.92e-07	1.33e-06
RRNAD1	58.07	47.71	-10.27	1.31e-13	2.52e-12	0.25415		-8.39	5.84e-05	0.00018183
SEMA4G	31.12	69.66	-10.27	6.1e-06	2.8e-05	0.05994		-12.42	3.27e-11	4.48e-10
SLC2A9	18.88	79.96	-10.27	0.00290241	0.00703757	0.03469		-12.61	8.22e-09	5.35e-08
TBC1D10C	15.86	61.5	-10.27	1.5e-10	1.65e-09	0.02386		-11.35	1.67e-05	7.01e-05
COL9A2	31.5	97.18	-10.26	0.000154242	0.000509567	0.02156		-6.59	0.000854562	0.00322926
GDA	17.65	84.14	-10.26	3.5e-08	2.5e-07	0.0483		-3.29	0.635374	0.737227
LRFN1	26.63	59.57	-10.26	4.98e-11	5.99e-10	0.13705		-5.44	0.01115	0.0189389
KLHDC4	70.62	45.15	-10.24	2.11e-15	5.29e-14	0.2553		-10.2	3.52e-08	2.13e-07
POU4F1	14.48	53.33	-10.24	3.3e-08	2.37e-07	0.03552		-11.52	4.15e-09	2.52e-08
BOLA1	52.86	65.03	-10.23	9.68e-09	7.75e-08	0.16403		-9.79	6.14e-08	4.49e-07
RPS4Y1	28.92	98.83	-10.23	0.00943131	0.0199016	0.16338		-3.9	0.00594498	0.0146284
TMEM176B	13.6	74.69	-10.23	1.43e-05	6.01e-05	0.14332		-12.42	2.14e-09	4.14e-08
AGAP2	24.34	60.61	-10.22	3.1e-09	2.75e-08	0.08902		-5.82	0.00568562	0.0111493
TMEM37	24.74	82.05	-10.21	2.48e-05	9.86e-05	0.04951		-8.81	3.88e-07	5.02e-06
F2	9.86	94.15	-10.2	0.00829449	0.0177583	0.00179		-20.98	9.24e-17	2.01e-15
NCR3LG1	35.08	58	-10.2	2.37e-10	2.53e-09	0.16526		-10.83	9.07e-12	1.39e-10
BRCA1	58.7	62.62	-10.19	4.29e-09	3.72e-08	0.26245		-5.92	0.00112662	0.00259842
PLEKHA7	32.48	62.7	-10.19	3.91e-09	3.42e-08	0.17709		-6.15	0.000162612	0.000534472
RMI2	57.73	60.96	-10.19	4.27e-10	4.38e-09	0.23023		-7.13	2.12e-05	0.000150901
RRAGD	35.2	68.57	-10.18	1.6e-07	1.02e-06	0.17726		-5.8	0.00250999	0.00515148
TMEM139	21.66	73.58	-10.18	1.31e-06	6.9e-06	0.03674		-10.63	2.36e-06	2.12e-05
ITIH2	10	97.53	-10.16	0.0210049	0.0402362	0.00134		-20.24	6.66e-16	1.32e-14
ANO9	20.27	70.84	-10.15	9.59e-09	7.7e-08	0.11886		-5.37	0.0301183	0.0646907
FXYD6	24.57	90.03	-10.15	0.000175243	0.000571001	0.05432		-4.13	0.0777669	0.129369
SULT1A2	16.49	47.88	-10.14	2.93e-14	6.31e-13	0.02507		-10.67	2.22e-07	2.97e-06
DHRS13	46.13	78.3	-10.13	2.74e-10	2.89e-09	0.23908		-8.86	9.71e-08	4.85e-07
MBTD1	46.07	47.09	-10.13	8.6e-18	3.1e-16	0.22938		-11.73	4.03e-12	2.49e-11
ABCA2	51.24	69.64	-10.12	4.54e-09	3.89e-08	0.21278		-7.56	0.000587385	0.00156445
CDC7	55.76	56.71	-10.11	1e-10	1.14e-09	0.22183		-6.16	0.00131596	0.00269832
SLC38A3	16.44	69.19	-10.11	2.62e-07	1.58e-06	0.03625		-12.13	3.86e-11	8.99e-10
PAH	8.22	85.73	-10.1	5.4e-05	0.000199412	0.00211		-21.24	5.54e-16	1.22e-14
MYO1F	20.52	92.97	-10.09	0.0619924	0.102785	0.01773		-12.67	1.96e-07	8.66e-07
HLF	14.92	49.64	-10.08	6.39e-12	9.12e-11	0.01019		-16.33	1.14e-07	1.27e-06
ARRDC1	70.19	48.7	-10.07	2.25e-12	3.48e-11	0.18347		-8.61	5.83e-06	2.73e-05
PROX1	18.12	75.65	-10.07	0.0851002	0.135336	0.03346		-16.73	7.43e-17	2.79e-15
SGF29	58.25	42.78	-10.07	5.88e-15	1.39e-13	0.24982		-12.22	5.69e-12	1.66e-10
SMIM24	11.64	71.79	-10.05	4.03e-09	3.51e-08	0.01899		-11.88	1.49e-05	9.5e-05
POLD1	72.25	54.82	-10.04	1.17e-09	1.12e-08	0.25166		-7.7	0.000141811	0.000446737
SMIM19	64.39	56.76	-10.04	4.35e-11	5.28e-10	0.25631		-9.34	3.46e-08	4.82e-07
DAPK1	35.33	76.51	-10.02	1.96e-05	7.97e-05	0.17888		-7.73	2.69e-07	2.66e-06
FKBP5	64.88	64.23	-10	1.82e-07	1.14e-06	0.13789		-8.04	4.65e-08	5.16e-07
PECR	45.15	52.91	-10	1.71e-12	2.69e-11	0.14869		-7.61	1.47e-05	7.68e-05
DOC2A	23.88	61.5	-9.99	1.26e-08	9.88e-08	0.08408		-6.32	0.00235107	0.00413464
PILRB	46.12	73.52	-9.99	9.15e-08	6.07e-07	0.16231		-5.39	0.00488072	0.0121461
HCST	17.26	79.48	-9.98	0.000998795	0.00271645	0.0167		-11.27	2.43e-07	1.04e-06
IRF8	18.67	96.99	-9.98	9.73e-05	0.000338	0.02765		-3.79	0.061682	0.0979465
MAP7D2	16.42	55.99	-9.98	8.11e-05	0.000287055	0.03672		-13.18	2.23e-12	4.63e-11
ROGDI	55.75	63.3	-9.96	1.25e-09	1.19e-08	0.22201		-8.93	1.4e-06	7.77e-06
ZNF675	41.46	55.73	-9.96	8.02e-11	9.24e-10	0.26699		-6.88	2.12e-05	7.04e-05
APOA1	12.29	99.3	-9.95	0.0227289	0.0431285	0.00124		-21.19	8.49e-17	1.9e-15
BRWD1	52.61	49.06	-9.95	1.7e-13	3.19e-12	0.25554		-6.58	0.000247217	0.000697968
CCDC138	46.74	56.95	-9.95	1.99e-10	2.16e-09	0.20643		-7.81	3.02e-05	8.29e-05
WDR27	53.77	57.14	-9.95	5.13e-10	5.22e-09	0.22208		-7.34	0.000276082	0.000655478
SLC10A4	16.11	66.69	-9.94	6.82e-05	0.000245818	0.02803		-5.82	0.0511137	0.0847898
TSPOAP1	16.65	67.87	-9.94	3.31e-06	1.61e-05	0.06592		-8.55	2.73e-06	1.14e-05
TTR	9.47	95.96	-9.94	0.00189213	0.00480649	0.00271		-18.23	8.64e-14	1.48e-12
H3C2	35.27	99.78	-9.93	0.00400533	0.00935689	0.03091		-5.57	0.00471575	0.0131226
HOXC4	33.19	78.35	-9.93	1.85e-05	7.59e-05	0.12346		-5.48	0.0011152	0.00287054
MAPK8IP2	17.92	61.05	-9.93	9.31e-09	7.48e-08	0.06822		-8.83	0.000257417	0.000636472
SPPL2B	65.99	53.22	-9.93	3.19e-12	4.8e-11	0.2443		-7.67	1.65e-06	8.23e-06
AHSG	10.09	98.13	-9.92	0.268668	0.35643	0.00112		-20.98	1.76e-16	3.83e-15
KIF12	12.13	56.01	-9.92	1.18e-09	1.13e-08	0.02225		-11.07	4.2e-08	4.38e-07
FAM222A	28.32	56.5	-9.91	1.19e-11	1.62e-10	0.06239		-8.87	2.29e-05	0.000115303
RASL10B	24.85	74.03	-9.91	0.000223992	0.000710115	0.06868		-8.09	1.38e-06	6.52e-06
APOB	8.01	97.28	-9.87	0.833703	0.874719	0.00153		-21.19	8.49e-17	1.9e-15
MAP2K6	23.45	49.04	-9.87	1.09e-12	1.79e-11	0.10639		-7.26	2.77e-05	0.000105437
P2RY2	17.69	78.57	-9.86	0.000140511	0.000469045	0.05562		-6.21	0.00709457	0.0178088
SEMA4D	41.65	66.19	-9.86	9.45e-10	9.21e-09	0.12744		-7.21	6.04e-05	0.00017169
CERS6	59.76	60.12	-9.85	2.16e-10	2.33e-09	0.25787		-9.92	1.79e-07	1.28e-06
EPPK1	21.28	64.47	-9.85	2.9e-07	1.74e-06	0.09707		-8.92	2.68e-06	1.49e-05
NADK2	59.26	55.59	-9.85	6.34e-11	7.46e-10	0.16554		-7.41	2.61e-05	7.93e-05
WDR62	53.76	69.44	-9.85	9.6e-08	6.35e-07	0.22482		-7.57	2.92e-06	1.17e-05
FGFR2	20.82	68.83	-9.84	2.01e-07	1.25e-06	0.08683		-2.98	0.485453	0.553927
AXIN2	30.02	88.01	-9.83	0.000503138	0.0014694	0.02291		-8.67	4.04e-05	0.000166835
KLRG2	10.78	40.59	-9.83	2.36e-14	5.17e-13	0.03221		-10.5	3.04e-09	3.36e-08
ACTR3B	42.05	58.23	-9.82	4.52e-12	6.6e-11	0.22354		-7.19	0.00016367	0.0004248
KAT2A	70.71	48.56	-9.82	9.55e-11	1.09e-09	0.29947		-6.11	0.0154841	0.0351713
TRIM24	52.93	59.88	-9.82	3.46e-08	2.47e-07	0.16761		-9.47	7.32e-10	1.24e-08
ZNF195	58.65	55.01	-9.82	1.59e-11	2.1e-10	0.24487		-4.86	0.0263167	0.0406681
H2BC13	33.68	98.62	-9.8	0.000431425	0.00127793	0.03092		-4.09	0.0687816	0.125315
STAC3	20.82	67.95	-9.8	4.11e-08	2.9e-07	0.01571		-9.15	0.000420857	0.00109332
CGN	31.36	74.11	-9.77	3.14e-06	1.54e-05	0.10881		-6.77	0.000111694	0.000308019
BCKDHA	66.92	71.99	-9.76	8.08e-10	7.95e-09	0.24608		-5.27	0.0111013	0.0257498
FCGR1A	11.37	88.75	-9.74	0.00156663	0.00405612	0.01327		-11.4	9.66e-06	3.18e-05
HEXD	52.3	49.36	-9.73	4.7e-13	8.2e-12	0.24785		-8.05	5.21e-06	1.71e-05
LCK	13.85	98.54	-9.73	0.00834082	0.0178421	0.01323		-13.37	6.3e-07	2.79e-06
ZNF124	46.41	68.61	-9.73	1.15e-06	6.11e-06	0.15773		-6.47	0.000212278	0.000638209
FOXRED1	70.12	37.09	-9.72	1.01e-19	5.04e-18	0.28308		-11.62	3.53e-10	2.86e-09
ZNF138	40.64	49.02	-9.72	1e-11	1.37e-10	0.23347		-8.47	2.79e-07	1.03e-06
FAF1	56.24	45.39	-9.7	1.31e-07	8.45e-07	0.29273		-6.23	0.021738	0.0386858
NKAIN1	14.55	42.73	-9.7	1.53e-12	2.43e-11	0.04879		-10.52	3.69e-07	3.8e-06
ZNF680	42.4	54.51	-9.7	8.17e-11	9.39e-10	0.26526		-5.42	0.00578452	0.0109731
SPTBN2	42.5	74.88	-9.69	7e-06	3.15e-05	0.21504		-4.66	0.019807	0.0321978
WNT6	12.87	45.97	-9.69	1.44e-11	1.93e-10	0.02216		-7.79	0.000149859	0.000517908
ZNF711	28.77	78.31	-9.69	0.00019401	0.000625001	0.03874		-3.2	0.273027	0.327288
HNF1A	8.81	64.24	-9.68	4.64e-07	2.67e-06	0.00715		-17.72	1.35e-15	3.45e-14
MMAB	66.16	52.1	-9.68	7.46e-10	7.37e-09	0.24695		-8.37	9.66e-08	8.26e-07
SLC38A5	29.12	91.25	-9.68	0.00875689	0.0186302	0.11913		-3.1	0.0266021	0.0573111
MCM10	59.47	65.87	-9.67	4.28e-07	2.48e-06	0.25244		-6.28	0.000258694	0.000751328
RNF212	12.62	69.98	-9.66	0.0219751	0.0418535	0.02788		-10.7	7.48e-07	4.02e-06
HAND1	8.11	70.8	-9.65	2.89e-06	1.43e-05	0.01437		-12.8	1.1e-05	5.11e-05
NBEAL2	51.38	64.9	-9.65	2e-07	1.25e-06	0.23702		-5.5	0.000589356	0.00175513
CTSV	35.06	67.75	-9.64	1.3e-08	1.01e-07	0.14029		-6.41	0.00244429	0.00541694
MCEMP1	9.02	79.45	-9.64	7.9e-06	3.52e-05	0.00801		-13.14	1.64e-06	5.32e-06
SERPINI1	31.06	68.21	-9.64	1.46e-07	9.33e-07	0.1048		-5.35	0.00037736	0.00200308
PROM1	10.4	64.9	-9.63	4.34e-07	2.51e-06	0.01034		-13.24	3.61e-08	4.17e-07
TRGC2	9.57	63.86	-9.63	1.93e-08	1.46e-07	0.02887		-9.08	0.000248602	0.000641067
N4BP2L1	26.25	57.38	-9.62	2.13e-13	3.96e-12	0.14585		-13.31	1.5e-16	6.34e-15
KRT19	42.4	99.69	-9.61	0.113044	0.172419	0.06045		-5.32	0.00052499	0.0018153
ZNF429	27.71	57.76	-9.61	9.5e-10	9.25e-09	0.18064		-7.92	1.1e-07	5.97e-07
GTPBP3	64.19	53.85	-9.6	5.89e-11	6.97e-10	0.24403		-6.49	0.000294389	0.000858497
MND1	50.06	87.75	-9.6	6.1e-05	0.000222366	0.18158		-4.5	0.0235526	0.042685
PATZ1	60.61	46.43	-9.59	3.79e-13	6.76e-12	0.2826		-9.63	4.93e-09	4.35e-08
SOX4	66.68	70.53	-9.59	2.97e-06	1.46e-05	0.19613		-4.09	0.00284587	0.0097041
VSIR	28.23	73.46	-9.59	1.63e-05	6.75e-05	0.10726		-4.68	0.03272	0.0714878
ZCCHC12	10.47	59.49	-9.59	3.11e-06	1.52e-05	0.01834		-9.43	0.000877882	0.00205661
FBRSL1	57.8	60.51	-9.58	1.87e-10	2.03e-09	0.23061		-7.67	1e-06	5.16e-06
PAX6	18.41	64.36	-9.58	9.68e-09	7.75e-08	0.13158		-4.99	0.00233793	0.00528879
ABHD3	57.52	52.18	-9.57	1.09e-09	1.05e-08	0.25401		-8.51	4.23e-07	2.59e-06
CDX2	12.05	58.68	-9.56	3.82e-06	1.83e-05	0.02107		-9.76	7.24e-07	3.25e-06
TLX3	7.79	44.24	-9.55	9.9e-13	1.64e-11	0.0221		-9.79	3.36e-05	0.000107153
BCL11A	24.37	65.3	-9.53	6.2e-05	0.00022562	0.09272		-9.28	3.66e-08	2.07e-07
KCNQ1	12.08	43.17	-9.52	8.05e-10	7.93e-09	0.05594		-8.51	0.000128169	0.000382265
CPB2	9.55	76.41	-9.51	6.66e-08	4.52e-07	0.00304		-20.85	1.81e-14	3.61e-13
ENHO	21.39	55.77	-9.51	2.28e-07	1.4e-06	0.09079		-5.75	0.0075068	0.0121563
H2BC17	37.3	98.95	-9.51	0.00585985	0.0130823	0.0343		-5.66	0.00472389	0.0135308
H2AC16	25.93	97.44	-9.5	0.000173445	0.000565909	0.02922		-4.52	0.0373411	0.0758037
HYAL1	20.74	73.16	-9.5	2.44e-07	1.49e-06	0.0307		-10.12	2.79e-05	0.000241093
THEM6	58.98	61.73	-9.5	1.49e-08	1.15e-07	0.19816		-8.94	9.61e-07	7.3e-06
B4GALNT4	36.86	76.25	-9.49	8.81e-06	3.89e-05	0.18191		-4.9	0.0261086	0.044028
BRD3	58.83	44.02	-9.49	8.55e-17	2.62e-15	0.26809		-10.88	1.39e-11	3.8e-10
LINGO1	15.8	58.54	-9.49	6.05e-07	3.4e-06	0.05284		-6.69	0.000886249	0.00215416
MAPT	17.88	49.55	-9.49	1.15e-11	1.57e-10	0.07223		-6.74	0.00735701	0.0132156
RBM38	64.93	57.45	-9.49	9.4e-08	6.22e-07	0.23009		-9.63	8.76e-10	1.05e-08
ZNF91	41.01	80.92	-9.49	5.23e-06	2.43e-05	0.20105		-2.89	0.112416	0.171619
CREB3L4	52.37	64.36	-9.48	3.33e-10	3.46e-09	0.11462		-7.57	0.000231039	0.000902833
STOX1	19	42.47	-9.48	3.43e-16	9.69e-15	0.1208		-8.8	1.22e-07	5.02e-07
ICA1	40.22	82.89	-9.47	0.000143523	0.000478434	0.09629		-2.73	0.260181	0.369059
KCNJ11	16.62	41.39	-9.47	4.64e-15	1.11e-13	0.08672		-6.76	0.000886224	0.00173308
XRCC2	44.22	57.52	-9.47	1.28e-09	1.21e-08	0.25018		-5.29	0.000216056	0.000568386
ZNF738	37.26	68.08	-9.47	4.7e-09	4.02e-08	0.22923		-6.91	1.18e-06	1.08e-05
SLC25A19	59.03	62.04	-9.46	1.03e-08	8.21e-08	0.26961		-7.27	5.9e-05	0.000166643
PPP1R27	14.02	85.53	-9.45	1.25e-05	5.33e-05	0.00925		-11.46	0.000307952	0.00076048
SMIM22	13.6	65.35	-9.45	5.35e-10	5.42e-09	0.01773		-10.58	0.000176055	0.00146036
GAL3ST1	11.12	50.18	-9.44	6.03e-10	6.05e-09	0.01478		-12.71	2.31e-11	4.04e-10
GGA2	69.26	40.14	-9.44	1.63e-20	9.01e-19	0.26719		-11.02	2.43e-12	3.84e-11
P2RX1	9.07	56.57	-9.44	7.43e-09	6.1e-08	0.01766		-11.96	5.9e-07	2.24e-06
SCARB1	76.29	47.43	-9.44	3.24e-13	5.82e-12	0.22583		-8.91	9.85e-09	2.03e-07
PRR15	21	67.37	-9.43	2.02e-08	1.52e-07	0.10325		-10.27	4.22e-10	5.46e-09
ACACB	27.72	49.29	-9.42	1.2e-13	2.32e-12	0.16187		-6.2	0.0101082	0.0155386
HPD	12.77	61.33	-9.42	1.96e-06	9.97e-06	0.0025		-17.54	1.02e-08	2.03e-07
KIF21A	51.72	72.5	-9.42	6.52e-06	2.97e-05	0.11448		-4.09	0.159634	0.2151
NINL	34.93	64.65	-9.42	5.08e-09	4.32e-08	0.17911		-8.99	2.63e-09	2.24e-08
PIK3R5	11.07	47.84	-9.42	3.35e-10	3.48e-09	0.03374		-11.24	1.26e-08	5.93e-08
RAB4A	65.68	43.07	-9.42	1.46e-13	2.77e-12	0.24948		-11.5	2.8e-13	1.81e-11
S100A4	64.19	99.65	-9.42	4.61e-05	0.000172893	0.07887		-3.1	0.444038	0.568001
SERPINA6	9.66	81.28	-9.42	0.0674468	0.110593	0.00158		-19.47	4.29e-17	1.69e-15
FAM184A	20.9	54.38	-9.41	5.58e-08	3.85e-07	0.0888		-11.53	6e-13	4.7e-12
LTC4S	16.02	62.66	-9.41	1.29e-09	1.22e-08	0.05695		-6.97	0.00400151	0.00952197
ACTR3C	22.6	52.56	-9.4	2.97e-11	3.73e-10	0.1302		-7.45	0.000462334	0.00119221
IRF2BP2	76.4	41.19	-9.4	1.06e-19	5.24e-18	0.24526		-12.28	2.46e-17	9.81e-14
SMIM1	20.48	64.02	-9.38	5.29e-06	2.46e-05	0.04837		-5.75	0.00261868	0.00568527
IRS2	34.75	79.69	-9.37	2.5e-05	9.9e-05	0.1482		-2.8	0.191142	0.315892
PGAP2	63.82	44.85	-9.37	3.17e-13	5.71e-12	0.21058		-11.02	2.48e-10	2.63e-09
SINHCAF	68.37	52.37	-9.37	1.71e-11	2.25e-10	0.27167		-6.79	0.00266343	0.00573613
SLA2	12.06	67.55	-9.37	3.2e-08	2.3e-07	0.01526		-12.4	3.33e-05	0.000110066
ABCB10	56.3	55.42	-9.36	4.82e-09	4.11e-08	0.1949		-9.13	9.22e-09	8.8e-08
ALOX5AP	19.72	88.27	-9.36	0.204181	0.283733	0.04013		-10.73	7.57e-08	3.12e-07
SYCP2	17.31	58.18	-9.36	3.32e-07	1.96e-06	0.04087		-11.85	2.33e-08	3.87e-07
FBXO41	36.24	57.63	-9.35	1.78e-09	1.64e-08	0.19978		-5.56	0.00733847	0.012795
RTN4R	31.52	65.61	-9.35	3.12e-11	3.89e-10	0.14236		-6.11	0.00592066	0.0147527
FA2H	15.23	50.54	-9.34	6.58e-10	6.56e-09	0.06036		-7.53	0.000201518	0.000705861
KDF1	17.7	65.67	-9.34	1.01e-06	5.43e-06	0.10481		-5.71	0.0219476	0.0444413
PLS1	45.9	64.59	-9.34	7.94e-07	4.36e-06	0.2185		-6.58	0.000279173	0.000846175
CD37	25.73	91.47	-9.33	0.00114817	0.0030724	0.05752		-8.28	0.000536485	0.00135624
ZNF689	46.73	42.76	-9.33	6.83e-17	2.13e-15	0.20898		-14.22	5.79e-18	2.81e-16
ARMH1	16.95	87.6	-9.32	0.00228824	0.00569163	0.01387		-11.97	5.04e-06	1.61e-05
IQANK1	22.02	78.66	-9.32	4.09e-08	2.89e-07	0.09616		-3.19	0.498156	0.593007
ATP6V0A1	61.69	81.85	-9.31	7.44e-07	4.11e-06	0.2871		-5.33	0.0102806	0.0306104
ATP8B4	12.48	85.61	-9.31	0.00833531	0.0178342	0.01395		-12.13	7.85e-06	2.36e-05
COL23A1	8.99	53.39	-9.31	6.07e-11	7.16e-10	0.01286		-12.13	8.61e-06	3.37e-05
RFC5	73.98	48.62	-9.31	7.55e-11	8.75e-10	0.28723		-9.43	9.99e-07	4.16e-06
SETDB1	69.5	38.66	-9.31	2.29e-19	1.07e-17	0.28217		-10.04	7.47e-08	3.03e-07
GATM	22.16	75.41	-9.3	2.66e-05	0.0001049	0.06388		-7.31	2.29e-05	0.000109166
ASF1B	76.61	56.03	-9.28	6.32e-08	4.31e-07	0.29835		-8.57	1.89e-06	1.25e-05
FBXO2	32.24	92.19	-9.28	0.00439444	0.0101541	0.05143		-6.76	0.00073544	0.00231754
TADA1	54.39	38.47	-9.28	5.55e-16	1.52e-14	0.28234		-8.87	1.81e-07	7.91e-07
FAM169A	32.61	67.19	-9.27	3.71e-06	1.79e-05	0.16154		-2.57	0.670342	0.718076
GGT1	34.63	81.32	-9.27	0.000278738	0.000865645	0.11207		-8.02	2.2e-06	1.61e-05
POLA2	58.3	59.91	-9.27	6.68e-09	5.54e-08	0.27289		-5.04	0.010077	0.0190018
SDR39U1	52.84	64.43	-9.27	5.73e-08	3.95e-07	0.20819		-7.17	4.49e-05	0.000170505
H3C15	34.97	97.55	-9.26	0.000632812	0.00179936	0.03987		-3.77	0.11712	0.193224
NCAPD3	69.7	46.15	-9.25	6.29e-13	1.07e-11	0.19349		-6.75	5.02e-05	0.000150443
PM20D2	51.33	70.34	-9.25	3.5e-09	3.08e-08	0.2423		-5.8	0.000153043	0.000547529
SLC16A10	18.22	43.86	-9.25	4.19e-13	7.39e-12	0.09455		-5.91	0.00136321	0.00269867
SOWAHA	11.06	37.59	-9.25	2.67e-15	6.61e-14	0.01725		-15.18	6.68e-17	3.07e-15
CHKA	65.68	51.3	-9.24	4.39e-10	4.5e-09	0.17069		-9.32	7.5e-09	2e-07
NEIL3	48.03	62.43	-9.24	4.03e-07	2.35e-06	0.22077		-4.24	0.0367133	0.0611306
TMEM143	36.06	41.06	-9.24	1.09e-19	5.35e-18	0.20575		-12.18	7.1e-13	1.59e-11
FOXP2	16.38	66.62	-9.23	0.085175	0.135423	0.14032		-13.38	1.71e-12	2.05e-11
CDC45	70.73	64.45	-9.22	7.04e-08	4.76e-07	0.21657		-6.93	4.85e-05	0.000200366
CXCL16	42.47	86.99	-9.22	0.000197528	0.000634181	0.17992		-4.08	0.0315939	0.062607
JAG2	37.67	80.4	-9.22	1.64e-05	6.8e-05	0.22094		-5.84	0.00219992	0.00714938
RREB1	49.69	53.76	-9.22	5.56e-14	1.15e-12	0.25613		-11.53	6.88e-13	1.68e-11
METTL21A	59.53	49.89	-9.21	6e-12	8.6e-11	0.25738		-8.55	1.23e-06	4.6e-06
PRR36	18.56	56.53	-9.21	9.19e-10	8.97e-09	0.1199		-7.07	0.000438733	0.00112698
SFXN2	38.56	56.53	-9.21	1.25e-08	9.83e-08	0.16341		-6.72	3.48e-05	0.00011422
RFC3	74.04	49.45	-9.2	5.15e-11	6.16e-10	0.29883		-8.58	2.42e-07	1.2e-06
SH2D3A	32.69	79.23	-9.2	1.51e-06	7.85e-06	0.16612		-3	0.416196	0.530582
RNF208	32.92	68.67	-9.19	8.51e-07	4.64e-06	0.14957		-8.58	5.13e-06	2.16e-05
ADCY1	20.02	54	-9.18	3.42e-07	2.02e-06	0.09344		-6.56	4.96e-05	0.000128451
CD38	11.21	58.81	-9.17	2.82e-05	0.000110249	0.03498		-11.14	2.72e-08	1.6e-07
DENND4B	64.43	52	-9.17	3.85e-12	5.69e-11	0.24939		-6.1	0.000122905	0.000382765
EFNA2	16.65	55.03	-9.17	2.1e-07	1.3e-06	0.05044		-9.4	6.16e-07	3.83e-06
MAPK15	12.96	44.55	-9.17	4.83e-11	5.83e-10	0.04848		-6.18	0.00999947	0.0186844
TSPAN32	9.46	59.67	-9.17	6.79e-06	3.07e-05	0.01592		-14.84	1.51e-10	1.27e-09
CBX8	41.46	45.53	-9.15	1.02e-12	1.68e-11	0.24247		-8.77	1.11e-05	3.51e-05
DNMT3A	43.67	59.01	-9.15	1.33e-07	8.55e-07	0.15978		-8.02	2.93e-07	2.31e-06
HAL	11.03	52.93	-9.15	5.67e-09	4.78e-08	0.01115		-15.1	1.97e-09	1.52e-08
MBP	40.64	84.96	-9.15	0.000383459	0.00114999	0.16817		-2.33	0.682753	0.768632
CNNM3	52.78	43.1	-9.14	6.26e-15	1.48e-13	0.26711		-11.51	1.58e-12	1.62e-11
FUT7	8.04	60.3	-9.13	1.48e-11	1.97e-10	0.01091		-14.15	2.61e-07	9.63e-07
PRF1	9.73	59.95	-9.13	5.03e-07	2.87e-06	0.01971		-6.66	0.082746	0.162581
H2BC7	29.82	96.4	-9.12	0.00189749	0.00481703	0.03372		-5.23	0.0118285	0.0273697
SIGIRR	55.9	69.8	-9.12	4.27e-06	2.03e-05	0.20885		-5.77	0.00604897	0.0151213
SIMC1	44.66	53.85	-9.12	5.54e-12	7.99e-11	0.23511		-7.72	3.35e-05	0.000102886
SLC2A5	9.91	84.46	-9.11	0.00766845	0.0165997	0.03622		-7.85	0.000667169	0.00152709
ATP13A1	72.03	52.82	-9.1	7.86e-12	1.1e-10	0.30814		-9.87	1.58e-08	1.78e-07
ATP1A3	24.86	79.55	-9.1	0.00267353	0.0065463	0.04895		-4.15	0.14364	0.200608
APCDD1	14.4	72.41	-9.09	2.11e-05	8.55e-05	0.01505		-7.47	0.00643971	0.0271489
GRIN2D	18.24	54.16	-9.09	1.03e-08	8.22e-08	0.0914		-7.4	0.000302122	0.00105992
ZNRF3	36.46	51.1	-9.09	6.92e-12	9.79e-11	0.1668		-11.01	5.94e-10	8.14e-09
GRK3	34.19	77.6	-9.08	5e-06	2.34e-05	0.0925		-5.69	0.0030311	0.00613948
GALM	40.08	77.39	-9.07	6.13e-06	2.81e-05	0.1621		-5.06	0.00254316	0.00829596
PRSS8	22.79	90.47	-9.07	1.38e-05	5.8e-05	0.10174		-2.57	0.722468	0.790363
DLX3	13.64	56.41	-9.06	1.02e-07	6.71e-07	0.04229		-9.88	8.48e-06	0.000104926
MDM4	49.96	62.39	-9.06	1.62e-07	1.03e-06	0.23287		-6.52	0.00100672	0.0024213
SLC37A4	58.87	71.21	-9.06	4e-09	3.49e-08	0.26792		-8.71	2.44e-05	9.57e-05
HR	29.31	76.12	-9.05	6.87e-06	3.1e-05	0.1292		-2.78	0.911892	0.941203
ZNF253	25.34	64.72	-9.05	4.82e-06	2.26e-05	0.12647		-4.9	0.000314921	0.00123068
SYT7	23.69	68.91	-9.04	2.3e-07	1.41e-06	0.11848		-6.39	0.00281064	0.00719564
WNT11	14.27	50.8	-9.04	3.13e-09	2.77e-08	0.041		-8.67	9.26e-06	3.98e-05
DOK7	14.13	64.78	-9.03	7.71e-07	4.25e-06	0.0316		-10.12	1.95e-05	0.000185958
HOOK2	55.04	59.65	-9.03	2.86e-08	2.09e-07	0.21173		-2.5	0.971962	0.979081
CRLF1	48.79	66.92	-9.02	1.06e-05	4.58e-05	0.0608		-4.37	0.0480427	0.106222
HDAC6	62.74	47.24	-9.02	5.08e-12	7.36e-11	0.28304		-9.54	9.74e-08	4.59e-07
HUNK	15.34	43.63	-9.02	5.02e-11	6.03e-10	0.07217		-10.12	1.05e-11	1.41e-10
MARCHF9	48.53	55.91	-9.02	2e-08	1.51e-07	0.21528		-5.7	0.00561419	0.0126543
ABCA7	33.74	58.84	-9.01	2.97e-10	3.12e-09	0.17805		-3.69	0.157591	0.213426
APOC3	6.44	85.19	-9.01	8.78e-06	3.88e-05	0.0009		-21.24	5.54e-16	1.22e-14
KAT8	72.13	35.5	-9.01	1.22e-21	7.98e-20	0.2968		-14.3	2.71e-13	4.82e-12
CYBB	11.11	62.62	-9	4.04e-06	1.93e-05	0.02464		-11.19	3.17e-05	0.000100418
NEO1	46.77	78.02	-9	0.000140518	0.000469045	0.24888		-1.2	0.918777	0.938593
PRAM1	10.73	52.06	-9	1.18e-07	7.71e-07	0.00875		-13.69	8.99e-08	3.81e-07
PCED1A	62.52	49.87	-8.99	1.99e-08	1.5e-07	0.25833		-6.21	0.000971445	0.00256883
H3C14	35.37	97.51	-8.98	0.00130489	0.00344556	0.04035		-4.06	0.0787137	0.138245
NT5M	29.35	63.42	-8.98	6.21e-09	5.19e-08	0.14486		-4.91	0.014316	0.0265213
CEBPE	8	53.87	-8.96	9.31e-09	7.48e-08	0.00893		-13.23	6.98e-09	3.23e-08
INPP5D	29.59	91.15	-8.96	0.000177318	0.000577008	0.11506		-3.49	0.0177245	0.0384847
NAPRT	54.89	78.84	-8.96	8.5e-06	3.77e-05	0.15442		-6.02	0.00938636	0.0229379
PDE1B	11.32	52.69	-8.96	2.42e-07	1.47e-06	0.03135		-12.62	2.58e-11	1.58e-10
PIGP	59.64	62.48	-8.96	1.63e-07	1.04e-06	0.25866		-5.28	0.0075875	0.0168245
PLCG2	27.67	78.1	-8.96	9.78e-05	0.000339203	0.06494		-4.57	0.049183	0.078816
SH3BP1	43.93	79.71	-8.96	2.13e-05	8.6e-05	0.18268		-4.44	0.0222738	0.0482261
LIG1	69.74	53.69	-8.95	1.61e-09	1.49e-08	0.24626		-7.09	9.69e-05	0.000393736
MCF2L	29.53	69.62	-8.95	1.77e-05	7.25e-05	0.13873		-5.2	0.0638451	0.0930161
MVB12B	36.55	60.89	-8.94	4.97e-11	5.98e-10	0.20811		-9.97	6.23e-12	1.17e-10
RIMS4	18.09	65.02	-8.94	1.26e-08	9.88e-08	0.08711		-4.52	0.0421095	0.0637772
SEPTIN1	24.98	95.16	-8.94	6e-06	2.76e-05	0.0187		-12.6	2.98e-05	9.52e-05
TROAP	72.1	54.9	-8.94	9.25e-09	7.44e-08	0.28921		-7.61	3.44e-05	0.000174976
CENPH	69.84	57.36	-8.93	2.14e-06	1.08e-05	0.29023		-7.25	7.45e-05	0.000253575
MFSD13A	36.08	53.49	-8.93	1.61e-10	1.76e-09	0.1853		-7.74	3.53e-05	0.000104205
TLE3	64.54	54.44	-8.91	2.36e-09	2.14e-08	0.24671		-7.68	5.39e-06	2.57e-05
DEPDC1B	60.57	56.91	-8.9	3.97e-07	2.31e-06	0.30061		-9.69	5.03e-08	2.93e-07
PKDCC	33.26	80.89	-8.9	0.00357266	0.00846311	0.11368		-7.77	1.36e-07	1.06e-06
TXLNG	58.86	46.5	-8.9	1.4e-13	2.67e-12	0.26158		-10.21	6.5e-10	6.46e-09
MFSD3	60.54	56.25	-8.89	2.98e-08	2.17e-07	0.23838		-10.01	1.68e-08	1.95e-07
SPOCK2	14.61	44.4	-8.89	1.27e-12	2.06e-11	0.00872		-13.1	1.86e-09	3.55e-08
TASL	8.04	90.76	-8.89	0.000301151	0.000927453	0.01649		-10.54	1.62e-05	4.55e-05
SULT2A1	6.52	61.29	-8.88	7.44e-08	5.02e-07	0.00141		-21.09	9.49e-16	2.06e-14
MTF2	61.92	50.2	-8.87	2.3e-10	2.47e-09	0.26911		-6.78	2.29e-05	6.4e-05
STON2	30.46	69.76	-8.87	1.19e-06	6.28e-06	0.15991		-4.02	0.0899524	0.131169
UNG	81.08	36.04	-8.87	1.77e-18	7.16e-17	0.2741		-12.74	2.73e-11	3.15e-10
DMRTA2	7.55	52.01	-8.86	7.44e-08	5.02e-07	0.0092		-12.47	4.52e-05	0.000132532
MLLT6	53.03	51.43	-8.86	1.4e-12	2.24e-11	0.26983		-4.2	0.109889	0.158939
HAUS5	51.91	53.72	-8.85	1.22e-08	9.62e-08	0.21963		-6.34	0.000267053	0.000664914
EXOSC5	73.09	46.6	-8.84	2.95e-08	2.15e-07	0.26911		-9.21	9.19e-08	7.57e-07
MAP3K1	42.77	60.18	-8.83	3.55e-08	2.53e-07	0.18597		-8.21	1.76e-06	1.09e-05
TKTL1	8.49	76.65	-8.83	9.38e-06	4.12e-05	0.01238		-12.59	6.56e-05	0.00017581
FCER1G	18.76	97.61	-8.82	0.588923	0.66973	0.01636		-12.62	2.17e-07	9.72e-07
EMB	45.7	92.57	-8.81	0.00150656	0.00391482	0.08454		-1.21	0.511041	0.596469
SLC39A8	55	74.96	-8.81	1.58e-05	6.58e-05	0.21784		-3.44	0.0455415	0.0802885
TET1	20.9	43	-8.81	1.05e-14	2.4e-13	0.104		-10.56	4.28e-12	3.26e-11
LPIN3	32.86	65.57	-8.8	1.47e-07	9.42e-07	0.18556		-7.94	1.76e-05	6.14e-05
S100A8	12.57	91.95	-8.8	0.000398256	0.00118922	0.02425		-6.34	0.0237575	0.0465372
ECHDC2	50.07	87.56	-8.79	0.000479144	0.00140571	0.22843		-4.96	0.0147921	0.0320028
LIN28B	21.12	85.64	-8.79	0.014364	0.028741	0.04915		-6.46	3.38e-05	0.000122516
OIP5	54.62	78.61	-8.79	3.15e-06	1.54e-05	0.29045		-7.04	1.86e-05	8.26e-05
PIK3C2B	35.47	56.19	-8.79	2.64e-10	2.8e-09	0.18581		-6.72	0.000260523	0.00107871
SARS2	64.83	47.41	-8.79	3.16e-11	3.93e-10	0.26212		-8.73	6.19e-06	2.96e-05
ACSF3	54.85	65	-8.78	1.32e-10	1.47e-09	0.09258		-7.95	6.21e-05	0.000188645
EEF1A2	60.79	99.15	-8.78	0.0419039	0.0732522	0.17254		-2.38	0.880509	0.907496
CPT2	59.3	43.73	-8.77	9.1e-14	1.81e-12	0.29035		-9.32	5.22e-07	3.06e-06
EAF2	32.99	84.94	-8.77	5.71e-06	2.64e-05	0.08171		-9.45	0.000137826	0.000416044
GHDC	47.25	61.11	-8.77	1.77e-08	1.35e-07	0.2492		-9.33	2.57e-07	1.63e-06
SCG3	8.48	62.96	-8.77	6.5e-06	2.96e-05	0.02043		-8.51	0.0393675	0.080359
SORD	63.45	55.64	-8.77	4.45e-10	4.56e-09	0.12822		-8.19	3.05e-06	1.79e-05
ACVR2B	31.13	44.9	-8.76	2.19e-13	4.06e-12	0.16155		-9.38	8.7e-09	4e-08
ADD2	22.94	66.71	-8.76	0.0025888	0.00635761	0.20876		-4.91	0.00404007	0.00875114
KANK4	8.23	39.3	-8.76	5.41e-19	2.38e-17	0.01662		-14.95	1.02e-12	9.13e-11
SLCO2B1	12.82	67.2	-8.76	0.00774947	0.0167478	0.03014		-13.72	5.3e-12	1.68e-10
DEFB1	8.03	77.4	-8.75	4.17e-06	1.98e-05	0.02257		-10.27	0.000311006	0.000941087
H4C1	26.54	98.24	-8.75	0.0193356	0.0373906	0.03262		-4.31	0.0632502	0.112223
HMX1	7.06	50.56	-8.75	9.09e-08	6.03e-07	0.01565		-12.98	3.36e-09	2.33e-08
KIAA0895	33.45	55.14	-8.75	1.99e-08	1.5e-07	0.17476		-2.94	0.58654	0.638613
PHIP	54.27	54.58	-8.75	6.69e-11	7.82e-10	0.25841		-8.08	1.8e-07	8.42e-07
ZFP36L2	70.36	53.82	-8.75	1.19e-09	1.13e-08	0.21377		-6.77	3.42e-06	3.63e-05
DMKN	46.58	97.5	-8.74	0.00822178	0.0176158	0.15374		-3.89	0.0429742	0.0785493
LRIF1	56.34	75.34	-8.74	0.000110549	0.00037818	0.32818		-3.34	0.0482255	0.103483
ZNF704	29.59	73.55	-8.74	1.13e-05	4.84e-05	0.10783		-5.43	0.0139993	0.0237826
CEP85	62.31	50.56	-8.73	1.87e-09	1.72e-08	0.27156		-6.41	0.000437996	0.000949149
F10	20.14	80.57	-8.73	0.042138	0.0736242	0.0436		-11.9	2.68e-10	4.31e-09
KLF15	21.22	53.58	-8.73	5.44e-09	4.59e-08	0.12878		-7.78	2.67e-06	1.29e-05
TMEM170B	26.74	52.61	-8.73	1.27e-09	1.21e-08	0.15519		-10.21	1.11e-09	5.8e-09
AMT	21.16	56.8	-8.72	8.17e-07	4.47e-06	0.06489		-16.36	6.56e-15	2.7e-13
ANKRD18A	27.63	68.51	-8.72	6.75e-06	3.06e-05	0.1442		-3.24	0.499367	0.575899
TNS4	23.1	92.7	-8.72	0.0357939	0.0638945	0.05051		-3.72	0.372507	0.493315
DEGS2	11.14	37.08	-8.71	1.13e-14	2.57e-13	0.01543		-9.76	0.000863	0.00354826
INA	17.22	79.19	-8.71	0.000253282	0.000793013	0.06803		-4.64	0.00841054	0.0195677
RAB44	8.45	67.91	-8.71	0.00107132	0.00288848	0.0083		-13.02	7.78e-07	2.72e-06
TMEM161A	66.39	49.37	-8.71	2.02e-10	2.19e-09	0.25784		-9.1	1.24e-07	9.4e-07
CHRNA3	18.83	64.86	-8.7	7.16e-05	0.000256709	0.02615		-10.16	0.000198833	0.000622048
MCM6	78.94	46.12	-8.69	1.76e-15	4.48e-14	0.23318		-6.76	0.000214438	0.000840927
ZBTB44	49.51	44.94	-8.69	4.22e-11	5.13e-10	0.27028		-8.11	2.53e-06	1.48e-05
ANKHD1	70.38	57.29	-8.68	3.01e-10	3.16e-09	0.29604		-3.63	0.153025	0.214364
CACNA1H	20.41	62.71	-8.68	9.79e-06	4.27e-05	0.08055		-6.61	0.000147575	0.000446418
OFD1	48.39	49.07	-8.68	6.76e-11	7.89e-10	0.24271		-7.26	0.000299889	0.000792063
PARD6B	32.38	72.04	-8.68	2.46e-05	9.76e-05	0.06629		-5.69	0.00219281	0.00667586
PARVG	18.29	90.85	-8.68	0.0395858	0.0697395	0.03742		-5.81	0.00964587	0.0186077
TSPAN15	47.43	91.9	-8.68	0.00394018	0.00922656	0.2499		-2.43	0.216577	0.312456
UGT3A2	7.89	40.52	-8.68	3.82e-11	4.69e-10	0.01442		-13.77	1.31e-13	2.66e-12
CDH3	21.79	93.39	-8.67	0.000228207	0.000722445	0.07577		-4.67	0.162985	0.264816
F11R	60.94	74.54	-8.67	0.00170706	0.00438513	0.23193		-6.45	3.13e-05	0.000158691
FAM89A	43.95	78.68	-8.67	5.1e-05	0.000189256	0.21393		-4.46	0.00372924	0.0145613
GATD3B	63.89	57.28	-8.67	6.15e-08	4.2e-07	0.23924		-4.92	0.0325741	0.0571746
PLEKHH1	31.65	61.91	-8.66	2.31e-07	1.42e-06	0.19438		-1.96	0.90178	0.916347
SLC39A5	10.37	65.58	-8.66	6.94e-05	0.000249315	0.00451		-20.84	2.34e-17	7.46e-16
TPRN	53.93	51.44	-8.66	3.09e-09	2.74e-08	0.22618		-8.02	2.05e-06	1.17e-05
MYO18A	57.39	56.71	-8.65	1.94e-08	1.47e-07	0.23531		-6.56	0.00197749	0.00610609
PARP6	63.2	88.89	-8.65	4.38e-07	2.53e-06	0.28178		-1.51	0.469557	0.563178
CCDC120	32.53	61.04	-8.64	1.14e-07	7.48e-07	0.18474		-5.75	0.0038629	0.00797908
RAB25	19.82	95.78	-8.64	0.000203836	0.000652335	0.07554		-2.84	0.881729	0.911411
ZNF747	35.97	46.56	-8.64	7.84e-14	1.58e-12	0.20256		-12.24	1.72e-14	2.16e-13
NR0B2	6.83	49.4	-8.63	1.28e-09	1.21e-08	0.00131		-20.44	2.59e-13	6.46e-12
EGLN3	30.21	70.98	-8.62	5.39e-06	2.5e-05	0.10433		-4.92	0.0122935	0.0259495
HDDC2	81.47	34.95	-8.62	5.35e-11	6.39e-10	0.29979		-11.23	1.74e-05	0.000135366
LMTK3	22.54	56.12	-8.62	3.07e-10	3.22e-09	0.12516		-3.99	0.125735	0.182986
KISS1R	7.89	36.34	-8.61	1.87e-14	4.15e-13	0.01641		-11.84	2.17e-08	2.98e-07
SLC29A3	37.63	49.69	-8.61	4.11e-09	3.58e-08	0.17116		-10.9	5.23e-09	8.33e-08
TTK	64.06	63.95	-8.6	2.57e-07	1.56e-06	0.29538		-4.02	0.0209858	0.0431951
PHYKPL	64.36	48.89	-8.59	1.92e-09	1.76e-08	0.2792		-5.75	0.00220527	0.00473259
ZNF789	47.88	52.36	-8.59	4.93e-08	3.43e-07	0.24027		-5.23	0.00367209	0.00710648
GRHL1	26.56	56.08	-8.58	1.87e-08	1.42e-07	0.11558		-7.31	9.57e-05	0.000264039
H2AC13	40.88	99.31	-8.58	0.00234295	0.0058161	0.03037		-4.28	0.0619823	0.116603
MAN2A2	63.82	51.7	-8.58	1.8e-09	1.66e-08	0.28245		-5.16	0.000818721	0.00221004
GOLT1A	20.26	72.15	-8.57	0.000933133	0.00255424	0.08		-4.2	0.0295452	0.0576414
PTP4A3	24.14	54.31	-8.57	2.16e-09	1.96e-08	0.08321		-7.42	0.000482798	0.00121851
TNK1	26.03	54.21	-8.57	1.23e-07	7.99e-07	0.13295		-6.65	0.000884075	0.0025113
CNNM1	13.23	49.4	-8.56	0.000157701	0.000519531	0.04701		-10.06	2.62e-11	5.38e-10
LIG3	54.75	40.47	-8.56	2.04e-17	6.93e-16	0.26516		-12.01	1.07e-13	2.09e-12
ZNF687	54.14	45.6	-8.56	1.05e-10	1.19e-09	0.288		-5.71	0.00278345	0.0051147
TREM2	9.9	92.83	-8.55	0.00601188	0.0133783	0.01165		-9.48	0.000844249	0.00206744
DMD	21.31	73.78	-8.54	0.0588173	0.0983131	0.06746		-7.88	2.01e-07	2.42e-06
FOLR1	17.81	79.01	-8.54	0.00136755	0.00358347	0.01241		-5.75	0.0322758	0.0881055
MYRF	35.55	76.46	-8.54	4.47e-05	0.000168014	0.13573		-3.82	0.0760216	0.134811
CREB3L3	8.68	61.2	-8.53	7.09e-08	4.79e-07	0.00639		-19.38	8.9e-13	1.92e-11
RGL3	20.9	68.08	-8.53	6.05e-05	0.000220842	0.09817		-4.5	0.103935	0.165779
SLC13A5	8.04	62.79	-8.53	6.48e-06	2.95e-05	0.00462		-20.53	2.08e-15	5.19e-14
TTC39A	26.38	75.27	-8.53	0.00152246	0.003951	0.06056		-7.55	0.000408927	0.00100276
SERPINC1	8.33	66.77	-8.52	4.13e-06	1.96e-05	0.00246		-21.16	5.79e-15	1.34e-13
NR1H3	47.66	54.56	-8.51	3.72e-08	2.64e-07	0.21394		-8.75	2.42e-06	1.51e-05
CD300LF	6.93	71.86	-8.49	6.77e-07	3.77e-06	0.00983		-13.06	9.96e-07	3.33e-06
LPL	15.93	80.02	-8.49	0.0386424	0.0682825	0.0183		-3.7	0.142152	0.208891
PHGDH	86.5	53.2	-8.49	2.1e-05	8.51e-05	0.24612		-9.81	0.000904266	0.00389543
PRR5-ARHGAP8	15.55	55.91	-8.49	5.72e-08	3.94e-07	0.07412		-6.59	0.00808557	0.0241297
SFI1	50.59	47.23	-8.49	8.72e-11	9.99e-10	0.23992		-6.88	4.16e-05	0.000104669
ARID3B	37.05	55.41	-8.48	1.2e-07	7.81e-07	0.16989		-10.88	4.76e-11	7.35e-10
SH3YL1	49.61	65.26	-8.48	2.36e-06	1.18e-05	0.18486		-4.86	0.00455407	0.0122389
FAM117B	32.77	37.82	-8.47	4.93e-17	1.58e-15	0.20659		-12.38	1.52e-14	2.18e-13
GLS2	14.33	56.21	-8.46	1.03e-06	5.55e-06	0.0615		-6.26	0.00409323	0.0106878
HMBS	75.04	44.46	-8.46	1.12e-10	1.26e-09	0.25769		-11.73	7.72e-09	1.02e-07
MCCC2	73.28	42.52	-8.46	3.54e-12	5.28e-11	0.26007		-11.01	2.45e-11	6.1e-10
SLC16A5	33.29	78.66	-8.46	0.000510814	0.00148934	0.13654		-4.12	0.0335595	0.0782153
C19orf54	45.78	55.47	-8.45	1.27e-08	9.95e-08	0.25018		-5.68	0.000755752	0.00226079
HAGHL	51.86	67.89	-8.45	1.12e-06	5.96e-06	0.21659		-7.8	7.05e-05	0.000285431
HS6ST2	25.86	76.45	-8.45	0.00441092	0.0101837	0.15062		-3.48	0.0888824	0.14862
PADI2	13.87	40.25	-8.45	1.75e-14	3.9e-13	0.02926		-6.34	0.00220603	0.00459574
S100A1	25.63	82.05	-8.45	0.000305908	0.00093978	0.02314		-9.49	0.000225923	0.00192198
SPEN	60.52	52.68	-8.45	1.3e-10	1.45e-09	0.25473		-5.04	0.00143316	0.00363826
STAR	12.32	62.8	-8.45	0.000144025	0.000479628	0.01977		-13.4	1.51e-08	7.53e-08
NCAPH	64.44	63.82	-8.44	1.37e-05	5.78e-05	0.27374		-5.86	0.000514112	0.00145893
SMAD6	42.55	63.33	-8.44	5.93e-07	3.34e-06	0.1757		-5.5	0.00220202	0.00975357
ACY3	9.27	40.46	-8.43	4.48e-10	4.58e-09	0.02291		-12.21	1.26e-12	3.15e-11
CD244	6.55	59.83	-8.43	7.58e-09	6.21e-08	0.0105		-13.41	2.6e-07	9.72e-07
FLVCR1	44.09	46.99	-8.43	3.75e-11	4.61e-10	0.27265		-7.07	0.000174195	0.000407799
MZB1	12.17	92.87	-8.43	1.43e-05	6.01e-05	0.0252		-9	0.000727993	0.00189739
RPP25	44.18	75.14	-8.43	4.96e-05	0.000184541	0.19733		-4.63	0.00361745	0.0136414
APOH	9.44	92.82	-8.42	0.0970266	0.15137	0.00159		-17.07	1.19e-12	2.02e-11
MEIOB	10.79	74.06	-8.42	0.00771026	0.0166703	0.01817		-11.42	1.03e-05	4.19e-05
TMEM45B	21.86	87.92	-8.42	0.000901837	0.00247707	0.05852		-7.73	1.91e-05	0.000105204
TTC39C	45.36	51.13	-8.42	2.23e-10	2.4e-09	0.24696		-8.36	1.13e-05	9.34e-05
H3C7	22.13	98.85	-8.41	0.00871737	0.0185541	0.02526		-5.04	0.0209289	0.0465889
PANK1	39.75	37.39	-8.4	2.53e-18	9.86e-17	0.24687		-10.99	6.98e-12	1.32e-10
ZNF506	31.97	63.1	-8.4	5.15e-06	2.4e-05	0.18914		-3.42	0.0593198	0.112187
KCNQ2	11.72	67.35	-8.39	0.000198425	0.000636959	0.03657		-6.26	0.067069	0.10045
KIF22	85.27	35.12	-8.39	1.46e-19	6.98e-18	0.27459		-12.31	3.36e-09	2.74e-08
CHAF1A	69.91	50.37	-8.38	3.96e-11	4.85e-10	0.27792		-4.27	0.0115716	0.0225012
DHFR	74.87	51.35	-8.38	1.48e-07	9.46e-07	0.27225		-4.35	0.0177847	0.0331505
SIX3	9.33	32.01	-8.38	2.44e-10	2.6e-09	0.02006		-6.9	0.210534	0.307429
BEND4	13.09	46.88	-8.37	0.00283763	0.00690232	0.06843		-7.6	0.000288556	0.000626945
MDN1	46.09	55.4	-8.37	1.67e-08	1.28e-07	0.2424		-8.08	1.92e-05	5.31e-05
PTPRU	44.74	70.08	-8.37	2e-05	8.14e-05	0.19817		-4.72	0.0581014	0.101321
SRSF12	13.93	50.79	-8.36	0.000129428	0.000435598	0.04587		-11.43	8.66e-09	5.64e-08
TMEM177	56.53	48.24	-8.36	2.32e-11	2.98e-10	0.25679		-9.52	1.06e-08	8.76e-08
UBXN2B	54.02	47.51	-8.36	9.19e-09	7.39e-08	0.29822		-7.28	0.000202825	0.00057516
CCSAP	47.92	49.81	-8.35	1.88e-09	1.73e-08	0.26097		-5.7	0.0030423	0.00580818
CMTM8	38.16	74.87	-8.35	0.000212336	0.000677018	0.15949		-6.91	5.37e-05	0.000229448
GAA	71.08	57.89	-8.35	8.2e-08	5.48e-07	0.24888		-6.54	0.000341148	0.00106903
AUNIP	44.94	49.19	-8.34	2.39e-09	2.15e-08	0.24415		-7.91	1.34e-05	5.22e-05
FAM95C	19.65	54.92	-8.34	1.56e-06	8.12e-06	0.09202		-4.26	0.161403	0.213913
ROR2	19.95	60.51	-8.34	2.67e-05	0.000105054	0.11453		-3.28	0.284966	0.350555
SELENBP1	37.04	94.73	-8.34	0.00918903	0.0194459	0.11066		-5.49	1.77e-05	9.53e-05
SLC27A5	45.07	61.33	-8.33	3.07e-07	1.83e-06	0.23668		-6.12	0.00352096	0.0102844
STRA6	25.8	87.86	-8.33	0.000598028	0.00170972	0.06954		-1.42	0.782714	0.859998
SULT2B1	14.72	63.98	-8.33	1.72e-08	1.31e-07	0.0439		-5.32	0.0688856	0.122265
TMEM131L	44.35	49.21	-8.33	3.15e-10	3.29e-09	0.20609		-10.98	1.34e-12	2.02e-11
H2AC7	32.11	98.89	-8.32	0.0543723	0.0920561	0.0194		-4.89	0.0240225	0.0513378
SLC22A16	7.59	71.67	-8.32	0.00636859	0.0140809	0.00807		-13.77	4.08e-07	1.44e-06
DUS3L	69.08	47.79	-8.31	1.51e-09	1.41e-08	0.26428		-10.07	1.82e-08	1.13e-07
ENDOG	48.9	75.29	-8.31	1.3e-06	6.81e-06	0.18532		-8	1.08e-05	6.52e-05
IPCEF1	9.43	59.78	-8.31	5.36e-06	2.49e-05	0.02138		-11.02	0.000318103	0.000749089
NELFA	67.28	35.92	-8.31	7.64e-15	1.77e-13	0.27801		-10.84	1.79e-12	2.24e-11
PCCB	77.48	45.95	-8.31	2.34e-13	4.31e-12	0.25786		-10.51	1.72e-06	9e-06
CELSR3	29.55	59.15	-8.29	2.18e-06	1.1e-05	0.13852		-6.12	0.000932634	0.0026018
IRS4	7.23	92.97	-8.29	0.291902	0.380919	0.00717		-14.43	1.3e-06	5.43e-06
ULK3	65.99	47.34	-8.28	2.56e-11	3.25e-10	0.2462		-6.63	0.0010155	0.00260216
ABCB4	13.56	43.32	-8.27	3.53e-08	2.52e-07	0.06553		-9.77	1.81e-08	1.05e-07
PDK3	35.14	46.75	-8.27	6.82e-12	9.67e-11	0.20929		-11.07	1e-10	1.85e-09
PRODH	10.84	33.22	-8.27	6.19e-18	2.28e-16	0.02746		-7.42	0.00303132	0.00733544
CCN5	13.58	74.58	-8.25	0.00089154	0.00245183	0.01983		-8.34	0.00193084	0.011703
GALT	60.35	50.68	-8.25	1.67e-08	1.28e-07	0.28499		-5.22	0.0184634	0.0363668
ELP1	64.5	44.85	-8.24	4.86e-13	8.45e-12	0.23479		-10.18	1.02e-08	1.05e-07
PRKAR1B	56.66	58.39	-8.24	1.23e-07	7.98e-07	0.21701		-6.77	0.000586191	0.00239976
ARID2	49.54	48.56	-8.23	1.72e-11	2.26e-10	0.25898		-8.33	2.76e-05	8.31e-05
MPND	48.04	59.06	-8.23	5.78e-10	5.82e-09	0.26361		-8.84	7.46e-08	4.57e-07
ZNF692	62.48	61.41	-8.23	3.79e-07	2.22e-06	0.26618		-4.55	0.0186014	0.0358006
CARMIL2	26.98	86.12	-8.22	0.000315752	0.000966005	0.05336		-4.85	0.0293509	0.0531691
FCGR2A	18.03	91.41	-8.22	0.601788	0.680827	0.04156		-8.9	7.29e-05	0.000238659
LGALSL	37.3	63.05	-8.22	2.3e-07	1.41e-06	0.22755		-6.4	0.00272633	0.00546609
NEIL1	36.34	58.64	-8.22	1.77e-07	1.11e-06	0.21173		-3.37	0.0870115	0.126264
TP73	22.18	53.55	-8.22	3.86e-07	2.25e-06	0.1453		-4.67	0.0603308	0.0858162
ALDH16A1	55.08	54.62	-8.21	1.47e-06	7.68e-06	0.28523		-7.97	3.39e-05	0.000246895
CLYBL	26.08	53.56	-8.21	1.14e-08	9.03e-08	0.13148		-6.4	0.00254153	0.00604782
EEFSEC	51.06	46.19	-8.21	1.57e-11	2.08e-10	0.27348		-8.22	6.15e-07	4.03e-06
FZD5	31.78	62.9	-8.21	9.9e-07	5.33e-06	0.09046		-17.37	1.6e-15	6.61e-14
HLA-DRB1	16.61	85.34	-8.21	0.000444505	0.00131219	0.05755		-7.08	0.00101285	0.00310964
SPON2	36.62	98.13	-8.21	5.03e-05	0.000186925	0.26271		-6.36	3.39e-05	0.000192063
MTHFS	53.97	50.55	-8.2	6.33e-09	5.27e-08	0.23947		-9.04	1.38e-07	1.8e-06
TMEM52	24.88	67.95	-8.2	1.18e-06	6.24e-06	0.09578		-2.55	0.535005	0.626161
BCR	57.09	68.51	-8.19	2.08e-05	8.43e-05	0.29397		-6.83	0.000393196	0.00166895
RAB26	33.51	77.92	-8.19	3.4e-06	1.65e-05	0.1529		-3.17	0.619389	0.69557
AKR1C2	27.75	96.5	-8.18	0.0549236	0.0928714	0.03978		-6.23	0.00417447	0.0142515
AMN	12.38	52.45	-8.18	1.02e-06	5.49e-06	0.0125		-14.69	7.9e-10	1.39e-08
CNKSR1	24.14	64.39	-8.18	7.02e-06	3.16e-05	0.12842		-4.8	0.0485811	0.0875454
ERMP1	52.43	59.34	-8.18	6.45e-07	3.61e-06	0.24849		-4.35	0.014495	0.0323896
PXYLP1	39.66	58.88	-8.18	1.03e-06	5.55e-06	0.17891		-4.9	0.0477974	0.0720103
SCGN	6.21	49.79	-8.18	9.26e-08	6.13e-07	0.00762		-17.78	3.16e-12	7.62e-11
AOC1	9.36	61.83	-8.17	5.54e-05	0.000204211	0.01805		-10.83	0.000133247	0.000508433
FBXW4	53.77	49.42	-8.17	5.9e-10	5.93e-09	0.30631		-7.04	8.24e-05	0.000344553
CCDC183	23.46	49.62	-8.16	1.79e-11	2.35e-10	0.12094		-10.04	2.99e-08	1.32e-07
DSCC1	58.18	56.5	-8.16	4.2e-05	0.000158564	0.28199		-6.44	0.00103271	0.00253986
ZNF385A	50.01	76.77	-8.16	0.000386746	0.00115781	0.16136		-3.97	0.119148	0.192042
PLEKHG6	17.24	57.59	-8.15	7.4e-05	0.000264354	0.05991		-9.23	1.16e-06	7.32e-06
C11orf21	7.09	47.12	-8.14	1.88e-07	1.17e-06	0.0144		-13.82	2.05e-09	1.33e-08
XRCC3	51.13	60.28	-8.14	1.48e-06	7.7e-06	0.24026		-3.63	0.0570327	0.0818252
BMP8A	18.3	38.28	-8.12	1.83e-14	4.06e-13	0.05822		-5.22	0.0601681	0.0792968
DOCK11	30.96	71.56	-8.12	2.83e-05	0.00011056	0.16648		-5.06	0.00150044	0.00319083
FUOM	49.74	84.92	-8.12	0.00104148	0.00281755	0.20349		-1.79	0.291603	0.431433
GPR27	17.3	56.87	-8.12	4.92e-06	2.3e-05	0.10117		-5.56	0.00676046	0.0130617
CISH	23.95	54.55	-8.11	2.32e-08	1.72e-07	0.06547		-8.92	7.38e-06	4.18e-05
COG2	63.47	39.47	-8.11	2.74e-14	5.94e-13	0.32115		-14.29	1.25e-14	3e-13
CPXM1	15.09	76.51	-8.11	0.0041124	0.00958231	0.07721		-5.16	0.00538688	0.0142935
PIPOX	17.63	51.03	-8.11	2.95e-07	1.76e-06	0.09799		-10.74	2.62e-08	3.02e-07
BAIAP2L2	22.33	61.46	-8.1	3.22e-07	1.91e-06	0.08518		-6.08	0.00496881	0.0178367
INHBB	21.41	83.47	-8.1	0.000180584	0.000586677	0.1014		-5.83	0.00169951	0.00701798
KLB	13.06	70.35	-8.1	4.84e-05	0.000180592	0.00926		-19.07	3.07e-14	5.82e-13
ASPM	59.54	69.11	-8.09	0.000113942	0.000388129	0.29084		-4.11	0.0085778	0.0197153
RBM33	58.44	43.04	-8.09	1.02e-12	1.68e-11	0.29681		-8.71	3.31e-07	1.98e-06
ZNF92	46.24	52.8	-8.09	2.42e-08	1.79e-07	0.2535		-6.05	0.000362777	0.000918855
ZNRF2	42.47	52.89	-8.09	1.26e-08	9.84e-08	0.25782		-5.56	0.00205951	0.00617666
IREB2	70.16	36.45	-8.08	3.82e-16	1.07e-14	0.31242		-10.05	3.28e-10	3.08e-09
SMC1A	75.52	42.44	-8.08	1.73e-17	5.98e-16	0.25526		-9.71	2.91e-08	2.43e-07
CNTRL	42.1	58.28	-8.07	6.6e-06	3e-05	0.22725		-4.06	0.0225127	0.0387004
PCCA	49.71	47.46	-8.07	1.48e-09	1.39e-08	0.19737		-10.7	9.71e-11	3.77e-09
CBX4	67.06	55.69	-8.06	3.15e-08	2.28e-07	0.23256		-7	2.81e-05	0.000165139
DLX2	22.44	67.97	-8.06	9.58e-06	4.2e-05	0.06677		-6.3	0.00614387	0.0148719
HSPA4L	47.12	61.01	-8.06	5.49e-07	3.11e-06	0.23472		-6.7	1.6e-05	0.000237463
SYNE4	21.84	81.47	-8.06	1.27e-05	5.39e-05	0.1033		-7.54	0.00181524	0.00460297
ZNF556	9.36	39.71	-8.06	3.72e-11	4.57e-10	0.02969		-9.75	2.21e-06	2.2e-05
KBTBD11	17.23	52.16	-8.05	0.000144005	0.000479628	0.05451		-7.66	1.98e-05	5e-05
SLC30A10	9.29	44.14	-8.05	2.17e-08	1.63e-07	0.02305		-10.53	1.75e-08	2.04e-07
TMEM94	62.91	47.24	-8.05	6.49e-11	7.62e-10	0.30523		-6.09	0.0014823	0.0031746
NMRAL1	57.7	77.02	-8.04	3.39e-07	2e-06	0.22803		-2.26	0.54424	0.652048
ARL11	8.23	50.26	-8.03	6.76e-10	6.73e-09	0.02346		-10.51	1.87e-05	6.03e-05
LETMD1	78.76	36.49	-8.03	2.88e-11	3.62e-10	0.26684		-11.07	5.5e-08	3.16e-07
MYCL	24.66	49.81	-8.03	7.34e-08	4.96e-07	0.10722		-7.76	0.000921713	0.00189894
PAGR1	62.58	40.96	-8.03	8.82e-14	1.75e-12	0.26851		-13.31	5.49e-15	1.34e-13
PC	48.95	68.98	-8.03	0.000187772	0.000607401	0.09798		-4.21	0.0580697	0.113204
RAP1GAP2	41.62	63.83	-8.03	3.82e-05	0.000145327	0.22998		-2.04	0.858336	0.889517
DSG2	59.92	92.91	-8.02	0.0244856	0.0460977	0.24797		-6.32	0.00519021	0.011635
ZNF607	27.45	51.77	-8.02	3.46e-10	3.59e-09	0.18862		-4.52	0.0231697	0.0375174
ELMO1	26.67	85.04	-8.01	0.0234872	0.0444152	0.07227		-4.36	0.022241	0.0417931
NEMP1	60.51	51.07	-8.01	4.16e-10	4.28e-09	0.30565		-6.59	5.85e-06	2.27e-05
S100A14	22.5	98.64	-8.01	0.011295	0.0233138	0.05302		-3.06	0.620035	0.71755
CENPM	68.69	59.4	-8	5.92e-05	0.000217089	0.26826		-6.15	0.000156938	0.000572224
CEP95	68.36	47.07	-8	4.58e-09	3.92e-08	0.28948		-8.58	4.03e-06	1.34e-05
CREBZF	66.29	49.52	-8	2.22e-09	2.01e-08	0.30172		-4.91	0.0124903	0.0207247
RIPK4	29.76	76.4	-8	0.000100818	0.000348124	0.14162		-7.18	0.000849682	0.00238238
DCAF11	72.3	37.4	-7.99	1.66e-13	3.13e-12	0.25199		-11.76	2.49e-11	5.82e-10
NDUFA4L2	25.32	63.6	-7.99	6.97e-06	3.14e-05	0.06892		-3.63	0.0612183	0.108117
PCNT	54.47	48.87	-7.99	2.49e-11	3.18e-10	0.28386		-6.1	0.00104706	0.00233656
PIGX	60.93	47.33	-7.98	3.59e-10	3.71e-09	0.27434		-5.99	0.000945081	0.00282504
PIP5K1B	11.68	42.11	-7.98	6.79e-08	4.6e-07	0.02587		-11.47	1.1e-10	2.46e-09
TEX15	11.59	44.94	-7.98	1.6e-05	6.65e-05	0.04824		-10.15	1.59e-07	6.47e-07
TOB1	67.3	58.04	-7.98	1.34e-06	7.05e-06	0.18938		-4.49	0.0185805	0.0439883
FOXQ1	19.66	88.57	-7.97	0.000842003	0.00233232	0.06808		-6.28	0.00138125	0.00460287
FXYD2	12.64	81.85	-7.97	0.00418795	0.00973738	0.0281		-11.95	2.46e-07	2.29e-06
GRIN1	11.81	44.84	-7.97	4.5e-09	3.86e-08	0.06475		-5.84	0.0316488	0.0563893
H2AC8	36.87	98.86	-7.97	0.0378373	0.067062	0.03742		-4.63	0.0137467	0.0335935
IL12RB2	11.95	53.95	-7.97	0.000102788	0.000354374	0.02304		-10.96	1.18e-05	4.14e-05
PTGES3L	21.5	50.83	-7.97	1.37e-09	1.29e-08	0.0935		-6.45	0.00074413	0.00177858
SERINC5	49.96	63.99	-7.97	1.54e-06	8.01e-06	0.21927		-8.4	1.2e-06	1.13e-05
TMEM63C	19.44	48.18	-7.97	1.53e-08	1.18e-07	0.1138		-5.43	0.0312485	0.0480881
ZNF536	10.25	51.84	-7.97	0.0116989	0.0240428	0.04453		-9.05	1.92e-06	7.62e-06
COL26A1	12.01	48.2	-7.96	9.67e-09	7.75e-08	0.03462		-8.79	1.84e-05	7.79e-05
ARHGEF5	26.14	67.33	-7.95	0.00345503	0.00820982	0.14483		-7.05	0.000943751	0.00277531
DOK3	33.72	71.35	-7.95	0.000108379	0.000371528	0.0843		-5.83	0.000807045	0.00229576
H2BC15	38.05	90.56	-7.95	0.0119485	0.02447	0.05193		-4.57	0.0300501	0.0601032
USP21	63.49	46.58	-7.95	2.06e-08	1.55e-07	0.30872		-4.95	0.00550488	0.0112912
ZNF708	31.4	46.78	-7.94	7.91e-11	9.13e-10	0.20967		-5.44	0.00105404	0.00221412
CD3E	7.11	98.56	-7.93	2.9e-05	0.000113225	0.013		-12.5	8.98e-05	0.000254315
COMTD1	53.98	61.86	-7.93	1.39e-05	5.85e-05	0.19959		-6.16	0.00460965	0.0108769
H3C13	31.3	99.02	-7.93	0.0400311	0.0704058	0.03593		-3.45	0.180748	0.274717
CD4	19.93	88.39	-7.92	0.00903058	0.0191451	0.05588		-5.55	0.00207777	0.00524931
DHTKD1	51.81	45.27	-7.92	5.66e-10	5.71e-09	0.22854		-7.25	0.000393599	0.00144571
MISP	30.43	88.58	-7.92	0.0107743	0.0223663	0.103		-3.71	0.233138	0.335184
RBP4	17.44	98.71	-7.92	0.123216	0.185134	0.00977		-12.32	2.17e-09	3.16e-08
SHD	7.56	30.92	-7.92	4.55e-08	3.19e-07	0.0234		-6.59	0.2051	0.300043
SORT1	57.64	67.53	-7.92	6.17e-06	2.83e-05	0.34493		-7.37	2.5e-06	1.82e-05
CASP2	64.33	45.56	-7.91	1.27e-11	1.71e-10	0.29918		-5.12	0.000879298	0.00317301
OLFM1	20.09	78.01	-7.9	0.0236748	0.0447318	0.04175		-4.83	0.0612754	0.120965
UHRF1	72.1	61.58	-7.9	3.61e-06	1.74e-05	0.27038		-5.11	0.00113251	0.00325409
ENOSF1	63.69	51.24	-7.89	1.35e-07	8.66e-07	0.26868		-7.96	4.88e-06	2.06e-05
KCNQ4	12.47	35.83	-7.89	1.04e-12	1.71e-11	0.07566		-5.24	0.0134608	0.0215203
PITX1	53.27	90.23	-7.89	0.00641975	0.0141783	0.14913		-4.13	0.0136656	0.029972
TRAIP	51.32	50.89	-7.89	2.3e-06	1.15e-05	0.29601		-6.4	0.000228934	0.000562767
DUSP2	33.16	81.88	-7.88	0.000194265	0.000625456	0.0749		-4.56	0.0310512	0.0583428
IFT122	50.63	41.49	-7.88	2.87e-13	5.21e-12	0.2684		-9.04	4.68e-07	3e-06
ZNF736	30.26	67.08	-7.88	8.29e-05	0.000292905	0.19021		-1.42	0.620065	0.667365
RSKR	36.4	49.28	-7.87	2.68e-09	2.4e-08	0.21611		-5.78	0.00162923	0.00354562
WDR59	56.63	43.75	-7.87	3.61e-12	5.37e-11	0.26318		-10.45	3.76e-09	3.13e-08
HLA-DQB1	14.77	61.9	-7.86	6.77e-05	0.00024432	0.06559		-7	0.000720372	0.00194199
KLK1	11.86	48.54	-7.86	6.28e-06	2.87e-05	0.03929		-6.36	0.0100033	0.0224559
MAP3K15	11.43	36.34	-7.86	2.19e-11	2.83e-10	0.07444		-10.33	1.56e-09	1.02e-08
MYCN	9.68	46.36	-7.86	0.000111855	0.000382197	0.00144		-12.67	2.69e-08	3.71e-07
PAQR4	60.84	51.44	-7.86	3.71e-11	4.57e-10	0.25755		-8.01	0.000214784	0.000853528
PAQR6	29.72	60.9	-7.86	4.14e-07	2.41e-06	0.14309		-4.28	0.121545	0.168689
POLG2	55.37	49.77	-7.86	3.03e-08	2.2e-07	0.29767		-8.15	0.000247381	0.000529578
ECH1	89.5	28.05	-7.85	3.89e-20	2.06e-18	0.23268		-19.44	2.35e-19	9.19e-17
ERV3-1	37.4	77	-7.85	8.58e-05	0.000301938	0.15673		-5.41	0.00262037	0.00757287
MTTP	9.04	75.72	-7.85	0.115806	0.175772	0.00478		-20.68	1.2e-15	2.58e-14
KMT2C	55.08	63.21	-7.84	1.83e-06	9.38e-06	0.27266		-3.24	0.12688	0.174467
MCEE	51.34	48.89	-7.84	8.17e-09	6.65e-08	0.24889		-8.42	5.86e-09	3.27e-07
MST1R	21.55	76.34	-7.84	0.000125344	0.000422926	0.13439		-2.91	0.659355	0.749041
SETD6	50.25	66.18	-7.83	4.7e-07	2.69e-06	0.25757		-5.47	0.0179213	0.0319622
CDC25A	59.46	65.3	-7.82	1.96e-06	9.97e-06	0.24186		-7.23	4.88e-06	1.82e-05
EMILIN3	8.96	46.51	-7.82	1.94e-08	1.47e-07	0.02827		-8.62	0.000192328	0.00049634
FANCI	79.84	46.24	-7.82	5.66e-11	6.72e-10	0.27427		-7.67	0.000183848	0.000540327
PRMT7	66.25	40.59	-7.82	1.16e-11	1.58e-10	0.28748		-6.94	1.53e-05	6.51e-05
TENT5A	42.13	80.79	-7.82	0.00780102	0.0168373	0.12591		-7.01	9.24e-06	6.91e-05
SNRNP25	79.08	37.64	-7.81	1.64e-14	3.65e-13	0.24297		-10.41	1.07e-09	1.31e-08
CASP8AP2	50.27	55.57	-7.8	6.01e-08	4.11e-07	0.26856		-7.18	3.76e-06	1.24e-05
NTHL1	68.62	44.51	-7.8	2.06e-10	2.23e-09	0.26016		-9.86	2.95e-08	2.66e-07
VHL	75.35	39.56	-7.8	2.52e-13	4.63e-12	0.29277		-8.88	2.37e-06	8.59e-06
VILL	22.61	59.5	-7.8	0.00011306	0.000385852	0.1045		-7.7	3.22e-07	1.75e-06
CCR2	6.9	79.73	-7.79	9.19e-05	0.000320781	0.00699		-11.86	0.000236534	0.000573252
RADIL	14.95	40.89	-7.79	7.11e-09	5.86e-08	0.06255		-7.54	2.54e-05	6.99e-05
SLC46A1	36.99	61.35	-7.79	2.19e-07	1.35e-06	0.22811		-4.37	0.0962705	0.140116
SNX20	6.74	60.41	-7.79	8.4e-07	4.58e-06	0.01359		-11.37	2.1e-05	6.21e-05
CD84	7.06	49.66	-7.78	3.38e-08	2.42e-07	0.03		-10.7	1.54e-05	4.86e-05
MPPED2	10.97	43.41	-7.78	5.17e-07	2.94e-06	0.0435		-8.75	3.7e-06	1.66e-05
MUC1	28.64	87.93	-7.78	0.00169449	0.00435549	0.01941		-5.6	0.0122616	0.0375993
ADCY9	42.28	61.9	-7.77	1.04e-06	5.55e-06	0.25545		-9.97	3.92e-11	1.5e-09
CMTM4	48.93	58.95	-7.77	1.68e-07	1.06e-06	0.27444		-4.76	0.0423681	0.0719884
CORO2A	35.91	53.9	-7.77	1.86e-06	9.52e-06	0.22567		-4.72	0.0225807	0.0554944
H2AC4	26.37	98.65	-7.77	0.161581	0.232574	0.03192		-4.14	0.0621517	0.114038
HAVCR1	7.64	78.68	-7.77	2.13e-05	8.6e-05	0.01962		-12.79	2.53e-06	2.11e-05
PALD1	29.79	75.56	-7.77	0.002037	0.00513395	0.15487		-5.12	0.00439883	0.00852284
ZNF100	23.14	47.4	-7.77	1.7e-10	1.86e-09	0.19024		-6.04	0.000243556	0.00052568
BORA	45.94	57.75	-7.76	1.46e-06	7.61e-06	0.28153		-5.62	6.58e-05	0.000203767
NRTN	17	42.34	-7.76	2.43e-09	2.19e-08	0.08765		-6.67	0.000478874	0.00106827
PTGDS	11.56	60.27	-7.76	0.000538271	0.00155605	0.02264		-9.52	0.000245029	0.00103108
HDDC3	59	46.84	-7.75	3.14e-08	2.27e-07	0.27207		-9.95	1.88e-09	2.61e-08
MAST1	25.62	60.24	-7.75	5.24e-06	2.44e-05	0.11035		-4.42	0.0436347	0.0674093
SPSB4	12.32	41.67	-7.75	1.72e-09	1.59e-08	0.05416		-8.47	4.01e-06	1.33e-05
TFF3	13.08	80.96	-7.75	0.0479066	0.0824819	0.00999		-12.5	2.37e-09	2.98e-08
DHRS4L2	58.2	49.18	-7.74	4.76e-09	4.07e-08	0.25204		-9.26	4.94e-07	5.24e-06
DNAJC12	33.61	82.64	-7.74	0.0106264	0.0221168	0.11631		-6.35	0.000544927	0.00174197
FAM53B	45.6	38.7	-7.74	1.6e-14	3.57e-13	0.26057		-11.35	9.6e-11	1.08e-09
NEURL1	16.06	44.97	-7.74	8.64e-09	6.98e-08	0.04985		-7.48	0.000124029	0.000360271
NUP160	73.89	34.86	-7.74	8.47e-14	1.69e-12	0.30486		-7.88	1.2e-05	4.19e-05
SLC29A4	31.71	76.27	-7.74	0.000258925	0.000809281	0.11009		-2.73	0.322573	0.409784
SPAG5	78.43	50.85	-7.74	1.46e-07	9.35e-07	0.32506		-5.49	0.00376094	0.0117366
SULT1A3	35.57	59.88	-7.74	1.27e-06	6.67e-06	0.11317		-3.92	0.0555052	0.17855
USP20	48.23	48.7	-7.74	1.92e-09	1.76e-08	0.17826		-8.36	1.05e-05	3.77e-05
EEF1AKMT4	56.8	55.32	-7.73	8.99e-07	4.88e-06	0.23178		-9.76	1.82e-10	2.87e-09
NPHP4	38.11	40.28	-7.73	2.3e-12	3.54e-11	0.23631		-7.46	0.000381377	0.000746104
TRRAP	59.4	48.41	-7.73	8.53e-10	8.37e-09	0.29297		-7.3	1.79e-05	6.31e-05
YEATS4	70.71	39.66	-7.73	1.27e-10	1.42e-09	0.27198		-10.55	1.78e-10	1.76e-09
ALKBH2	68.33	47.72	-7.72	5.69e-08	3.92e-07	0.2763		-5.12	0.0528159	0.0875553
MKS1	50.3	44.24	-7.72	1.39e-08	1.08e-07	0.27177		-6.65	0.00286119	0.00554902
NPIPB4	48.46	65.21	-7.72	1.26e-05	5.37e-05	0.19157		-4.89	0.0119589	0.0230898
RAPGEFL1	32.64	60.85	-7.72	2.77e-06	1.37e-05	0.1267		-3.25	0.246727	0.344488
STAG3	29.84	56	-7.72	7.93e-09	6.47e-08	0.12759		-5.68	0.0111127	0.0235368
H4C2	25.31	98.23	-7.71	0.172764	0.246606	0.03315		-4.33	0.0434516	0.0845583
KIF18B	60.2	66.06	-7.71	0.0001165	0.000396263	0.30592		-4.27	0.00743301	0.0156611
PCMTD2	56.49	50.16	-7.71	8.11e-08	5.44e-07	0.23769		-4.88	0.0147685	0.0300876
SIX2	18.35	61.34	-7.71	9.74e-05	0.000338371	0.07003		-5.31	0.000987702	0.00326933
DIS3L	62.4	42.82	-7.7	7.46e-10	7.37e-09	0.30796		-7.27	9.73e-05	0.000278374
CD1D	12.54	66.96	-7.69	0.00460215	0.0105752	0.01902		-10.75	4.12e-06	1.36e-05
CP	11.89	71.47	-7.68	0.000747902	0.00209494	0.01037		-12.25	1.02e-06	1.14e-05
MTFR2	47.43	50.12	-7.68	7.06e-08	4.77e-07	0.27263		-5.07	8.93e-05	0.000325206
FOS	46.91	90.03	-7.67	0.00130112	0.00343742	0.04776		-4.53	0.0113134	0.0386766
BRME1	25.01	53.56	-7.66	1.65e-07	1.05e-06	0.12276		-4.56	0.0385589	0.053792
RFC4	82.04	41.84	-7.66	1.05e-09	1.02e-08	0.33191		-10.22	2.97e-07	1.59e-06
HPN	13.16	85.48	-7.65	0.000206595	0.000660103	0.07562		-10.8	2.8e-07	1.46e-06
TOR2A	48.23	48.28	-7.65	1.16e-08	9.15e-08	0.24831		-7.87	4.62e-06	2.25e-05
CD3D	10.35	98.92	-7.64	0.0131445	0.0266267	0.01621		-11.6	5.81e-06	2.29e-05
CXADR	41.62	78.68	-7.64	0.000969504	0.00264508	0.15633		-5.53	0.00479552	0.0105491
FUCA1	55.41	60.76	-7.64	7.68e-05	0.000273342	0.21435		-4.42	0.0407145	0.0860325
HNF4G	16.55	54.9	-7.64	1.74e-05	7.16e-05	0.09686		-6.32	0.000829885	0.00283175
OBSCN	26.77	54.2	-7.64	1.85e-07	1.16e-06	0.10645		-4.86	0.0642329	0.0895838
PPP1R14A	12.4	76.31	-7.64	0.00515772	0.0116955	0.02041		-9.53	3.65e-06	5.75e-05
TNNI2	8.84	57.29	-7.64	1.54e-06	8.01e-06	0.00905		-9.65	0.00104862	0.0052355
CX3CR1	7.33	51.72	-7.63	1.8e-07	1.13e-06	0.01176		-11.21	0.000157665	0.000410069
UCHL5	74.62	49.65	-7.63	9.09e-09	7.32e-08	0.29582		-3.4	0.137941	0.204908
ZNF397	46.21	47.17	-7.63	9.13e-09	7.35e-08	0.24623		-5.92	0.00258726	0.00498431
A1CF	7.85	73.53	-7.62	0.661183	0.732521	0.00347		-20.86	7.92e-17	1.81e-15
CLK2	56.49	46.82	-7.62	6.68e-11	7.81e-10	0.30205		-5.01	0.010147	0.0179286
KBTBD7	34.78	37.99	-7.62	2.9e-15	7.12e-14	0.22844		-11.48	1.26e-11	1.25e-10
ZNF76	59.05	44.79	-7.62	4.41e-09	3.81e-08	0.2224		-7.45	3.1e-05	9.72e-05
H1-5	23.19	99.4	-7.61	0.000845511	0.00234074	0.0185		-5.13	0.0160892	0.0367214
RBM15	56.7	54.56	-7.6	7.2e-07	3.99e-06	0.24154		-5.16	0.00429609	0.00889969
RP11-111H13.1	33.6	61.3	-7.6	3.55e-06	1.72e-05	0.20705		-6.05	0.000639102	0.00180438
C1orf35	65.54	47.68	-7.59	1.1e-09	1.06e-08	0.26346		-6.06	0.000711303	0.00209762
SGK2	12.75	48.17	-7.59	4.46e-06	2.11e-05	0.02842		-7.74	0.000311938	0.00131342
TEX19	16.31	45.51	-7.59	1.84e-11	2.41e-10	0.04063		-6.35	0.00146082	0.00310655
BCAS1	9.75	49.2	-7.58	0.000813385	0.00225996	0.01811		-12.72	1.6e-07	1.96e-06
NTS	9.9	63.04	-7.58	0.000304551	0.000936621	0.01259		-13.24	3.29e-07	6e-06
OBSL1	57.09	88.02	-7.58	3.87e-06	1.85e-05	0.19503		-6.42	0.000949482	0.00295745
TRMT2A	70.55	42.59	-7.58	8.27e-11	9.5e-10	0.23962		-9.24	1.07e-06	4.89e-06
ZNF101	41.17	46.99	-7.58	1.89e-09	1.74e-08	0.20427		-8.72	7.2e-07	3.47e-06
ADAMTS19	7.72	37.76	-7.57	1.13e-05	4.87e-05	0.02153		-11.03	8.88e-07	4e-06
H2BC9	24.03	93.79	-7.57	0.00124786	0.00331075	0.04242		-5.3	0.0165005	0.0374969
LIME1	29.48	77.92	-7.57	0.00101754	0.00276028	0.05146		-10.91	3.82e-08	4.59e-07
LMO1	13	53.9	-7.57	0.00175346	0.0044897	0.03188		-10.68	1.52e-05	9.79e-05
NR2C1	55.67	43.81	-7.57	4.65e-11	5.63e-10	0.28722		-8.06	1.06e-05	3.6e-05
PAFAH1B3	78.72	50.28	-7.57	1.49e-06	7.74e-06	0.24813		-9.83	0.000158658	0.000929711
KDM2B	56.8	39.95	-7.56	2.63e-12	4e-11	0.28963		-10.53	8.72e-11	8.88e-10
SLC5A6	75.37	41.36	-7.56	1.73e-09	1.6e-08	0.25761		-9.58	2.63e-09	2.91e-08
TAGAP	8.29	49.22	-7.56	5.93e-08	4.07e-07	0.03106		-9.52	6.38e-05	0.000167649
PTER	43.01	59.79	-7.55	6.24e-06	2.85e-05	0.258		-7.57	0.00385578	0.00796768
RBP7	16.35	79.61	-7.55	0.000372927	0.00112267	0.06096		-3.21	0.413581	0.501686
TRAF2	63.63	41.49	-7.55	2.77e-10	2.92e-09	0.31484		-9.77	9.84e-09	8.78e-08
GMFG	30.35	97.82	-7.54	0.892696	0.920009	0.04638		-6.49	1.4e-05	4.89e-05
NPIPB5	65.33	67.83	-7.54	6.24e-05	0.000226684	0.15819		-0.38	0.750723	0.802131
C2orf68	59.54	40.74	-7.53	6.7e-11	7.83e-10	0.29155		-12.42	5.79e-13	1.98e-11
OPLAH	31.97	68.33	-7.53	3.91e-05	0.000148551	0.15389		-6.64	0.00109422	0.00315725
C1orf115	32.68	79.01	-7.52	0.0029668	0.0071806	0.20278		-4.26	0.00840482	0.0190672
IL20RA	11.23	46.36	-7.52	4.47e-06	2.11e-05	0.01644		-6.51	0.00743013	0.0241698
LYPD6B	13.83	52.61	-7.52	9.75e-06	4.26e-05	0.0413		-7.84	0.000363156	0.00129108
ZNF117	27.15	59.65	-7.52	1.28e-05	5.44e-05	0.13773		-4.75	0.00539003	0.0118204
ZNF385C	13.03	37.72	-7.52	4.8e-11	5.8e-10	0.03743		-8.48	4.18e-05	0.000105519
LRRC34	20.38	50.59	-7.51	1.46e-05	6.1e-05	0.12222		-5.25	0.000188318	0.000517108
P2RX5	29.38	73.77	-7.51	0.00175369	0.00448971	0.12448		-2.94	0.3076	0.41798
POLR3E	69.41	36.91	-7.51	1.04e-12	1.71e-11	0.29521		-11.9	1.24e-10	1.72e-09
RNF130	75.4	53.56	-7.51	2.18e-10	2.35e-09	0.25442		-3.01	0.359281	0.506571
TELO2	63.57	54.81	-7.51	2.45e-08	1.81e-07	0.27465		-6	0.00032169	0.00101287
CNFN	25.32	69.52	-7.5	0.000111802	0.00038208	0.12359		-4.29	0.237061	0.292762
HOXA10	44.05	87.55	-7.5	0.00281474	0.00685332	0.15682		-0.9	0.759145	0.83035
SLC40A1	33.47	87.49	-7.5	0.0111306	0.023003	0.03745		-7.51	6.71e-07	6.45e-06
VASH2	23.93	53.21	-7.5	1.2e-06	6.37e-06	0.1174		-5.48	0.00549176	0.00981987
GLTPD2	16.6	64.94	-7.49	0.000251638	0.000788362	0.01414		-16.7	6.35e-11	9.08e-10
KLC4	51.8	44.5	-7.49	2.32e-09	2.1e-08	0.27177		-6.62	0.000109405	0.000392031
RMND5B	64.81	41.61	-7.49	2.52e-09	2.26e-08	0.27772		-5.69	0.00203818	0.00458666
SULT4A1	10.59	47.83	-7.49	0.000280125	0.000869413	0.05451		-6.53	0.004698	0.00936079
AIF1	6.29	42.86	-7.48	3.08e-10	3.22e-09	0.0134		-13.62	2.84e-10	1.48e-09
CHAF1B	50.03	49.79	-7.48	5.95e-08	4.08e-07	0.29115		-3.51	0.020646	0.0394124
HOMEZ	38.15	40.21	-7.48	6.39e-12	9.12e-11	0.22484		-8.92	1.89e-07	9.03e-07
TMEM74B	15.91	47.6	-7.48	3.7e-06	1.78e-05	0.07496		-6.19	0.00135287	0.00282754
DTL	64.37	57.25	-7.47	5.64e-06	2.61e-05	0.3163		-3.77	0.0290583	0.0562847
NPL	25.63	52.87	-7.47	5.27e-07	2.99e-06	0.09448		-5.64	0.0212753	0.0340709
ACY1	66.23	70.04	-7.46	0.000310496	0.000952262	0.23763		-4	0.25594	0.35106
LRRC75B	28.18	62.41	-7.46	3.84e-06	1.84e-05	0.17704		-6.14	0.000298396	0.000768081
NEK3	36.9	63.72	-7.46	1.2e-06	6.36e-06	0.22691		-4.56	0.000852614	0.00264704
HOXC11	16.09	46.83	-7.45	3.18e-07	1.89e-06	0.08013		-8.07	3.34e-05	0.000148915
MS4A6A	9.97	95.74	-7.45	0.14284	0.209717	0.01707		-7.73	0.000983812	0.00233092
NEU4	7.5	47.28	-7.45	9.34e-08	6.18e-07	0.00603		-17.81	4.26e-12	9.03e-11
PTPN3	35.19	60.25	-7.45	6e-05	0.000219257	0.21463		-5.45	0.157281	0.206107
GRK2	78.17	42.26	-7.44	4.35e-12	6.38e-11	0.19345		-7.05	0.0003592	0.00117289
MTR	53.17	49.03	-7.44	6.03e-08	4.13e-07	0.26773		-6.27	0.000414138	0.00106835
ANKLE1	21.89	50.71	-7.43	6.65e-05	0.000240061	0.05953		-7.23	0.000145706	0.000391843
B3GALNT2	63.17	41.68	-7.43	5.87e-10	5.9e-09	0.31768		-7.77	2.73e-05	0.000101912
CASTOR2	35.6	47.99	-7.43	9.51e-10	9.25e-09	0.19018		-7.55	0.000109177	0.000430873
HOXD13	15.62	73.25	-7.43	0.0304063	0.0555453	0.05195		-1.66	0.277332	0.363404
DSC2	22.9	59.57	-7.42	1.06e-06	5.66e-06	0.17485		-7.53	4.62e-05	0.000165675
PLD4	9.67	94.49	-7.42	0.350994	0.443378	0.00587		-12.05	0.000200285	0.000476256
ADSS1	27.55	57.75	-7.41	4.92e-07	2.81e-06	0.07737		-5.85	0.0165154	0.0287603
CHCHD6	57.93	62.1	-7.41	1.74e-06	8.96e-06	0.1865		-5.61	0.0173656	0.0322226
GARNL3	24.46	50.26	-7.41	5.12e-07	2.91e-06	0.13208		-3.59	0.365592	0.412439
MCM3	89.78	30.03	-7.41	1.96e-21	1.21e-19	0.23701		-12.3	4.62e-09	5.58e-08
NANOS1	26.19	49.93	-7.41	2.07e-08	1.55e-07	0.11666		-3.36	0.30997	0.419115
AGPAT3	64.8	82.11	-7.4	0.039764	0.07001	0.4066		-4.38	0.0470827	0.0947307
FCGR1B	9.03	59.69	-7.4	0.00313232	0.00753729	0.01192		-13.18	1.39e-06	4.78e-06
FRAT1	26.33	39.38	-7.4	2.43e-12	3.72e-11	0.18139		-7.67	2.9e-05	9.82e-05
PAXBP1	65.33	51.73	-7.4	3.91e-09	3.42e-08	0.2781		-6.46	5.5e-05	0.000137426
REEP1	20.56	48.88	-7.4	9.68e-08	6.39e-07	0.13793		-5.33	0.0491733	0.0711689
SH2D2A	21.46	64.14	-7.4	8.99e-06	3.96e-05	0.0923		-4.55	0.0314154	0.0666412
ACAD10	49.1	42.55	-7.39	2.14e-10	2.31e-09	0.2868		-7.4	0.000216563	0.000524661
LMNB1	83.93	46.68	-7.39	2.08e-09	1.89e-08	0.28862		-4.53	0.0512331	0.0952222
RHBDD3	65	50.46	-7.39	5.83e-08	4.01e-07	0.25861		-7.46	1.08e-05	3.68e-05
SMPD2	48.06	41.32	-7.39	5.8e-11	6.86e-10	0.25421		-7.59	4.1e-05	0.000159108
ZCCHC14	48.8	49.52	-7.39	4.43e-09	3.82e-08	0.27737		-7.3	3.71e-05	0.000160073
GPC4	26.54	71.31	-7.37	0.000107255	0.000368244	0.18327		-2.36	0.441232	0.501338
MSRB1	69.28	48.94	-7.37	5.75e-09	4.84e-08	0.21758		-9.21	3.26e-08	4.39e-07
BMF	33.94	65.7	-7.36	2.73e-05	0.0001073	0.18111		-7.17	2.62e-05	0.000204279
C8G	14.58	41.17	-7.36	2.67e-07	1.61e-06	0.0334		-4.29	0.083856	0.118191
RGS18	7.26	64.26	-7.36	0.00161001	0.00415666	0.01916		-13.04	1.49e-06	5.2e-06
TBC1D8	56.25	60.5	-7.36	2.73e-05	0.000107221	0.23498		-3.96	0.0747207	0.138284
ERP27	9.66	37.64	-7.35	8.6e-08	5.73e-07	0.03285		-12.78	4.32e-14	7.39e-13
HDAC10	46.41	55.93	-7.35	1.68e-06	8.65e-06	0.26404		-6.6	6e-05	0.000203011
RELL2	34.98	56.11	-7.35	4.67e-07	2.68e-06	0.16738		-5.59	0.00222554	0.0047057
RNF31	51.58	61.98	-7.35	7.08e-06	3.19e-05	0.29952		-6.42	0.000503909	0.00376205
SLC22A23	36.07	60.66	-7.34	1.06e-05	4.59e-05	0.15089		-7.36	2.33e-05	7.78e-05
CBX5	76.29	43.46	-7.33	4.74e-13	8.26e-12	0.27424		-8.39	3.13e-06	1.55e-05
GALNT12	29.12	69.79	-7.33	0.000101926	0.000351707	0.15931		-5.61	0.00363126	0.00838284
H4C3	39.77	99.68	-7.33	0.0611423	0.101637	0.01496		-4.89	0.00800687	0.0223943
CLASRP	70.2	46.68	-7.32	1.83e-08	1.39e-07	0.30198		-5.29	0.00158898	0.00432395
FAM163A	6.76	35.17	-7.32	0.00281797	0.00686034	0.02274		-10.66	0.00586465	0.016409
IL17RE	22.99	55.53	-7.32	5.13e-06	2.39e-05	0.14823		-5.52	0.00354337	0.0120825
ABCC2	28.5	89.57	-7.31	0.0528439	0.0898193	0.04868		-5.48	0.0311904	0.0691153
CASZ1	25.43	53.39	-7.31	2.98e-09	2.65e-08	0.16689		-5.88	0.00802454	0.0163517
GOLGA8A	51.55	66.89	-7.31	0.0001393	0.000465679	0.24211		-2.44	0.641107	0.698712
KAZALD1	44.85	61.63	-7.31	0.000316739	0.000968431	0.14762		-5.75	0.00286241	0.00926856
CST7	15.26	87.55	-7.3	0.0210645	0.0403232	0.01181		-7.08	0.00230244	0.00800017
KLHL15	39.07	59.69	-7.3	5.5e-06	2.55e-05	0.14129		-8.74	1.89e-06	8.13e-06
TOP1MT	70.9	43.69	-7.3	7.34e-06	3.29e-05	0.28252		-8.94	3.67e-05	0.000201045
ATAD5	38.59	54.21	-7.29	6.88e-07	3.83e-06	0.24631		-5.65	0.00109356	0.00237546
C2	9.19	37.61	-7.29	3.22e-09	2.84e-08	0.0153		-14.98	3.41e-11	8.38e-10
MCM5	79.99	47.84	-7.29	2.1e-08	1.58e-07	0.27749		-6.54	0.000132007	0.000564278
OXLD1	67.05	52.51	-7.29	5.12e-08	3.56e-07	0.24726		-8.59	5.44e-05	0.000176833
ADAMTSL2	7.03	38.3	-7.28	2.2e-06	1.11e-05	0.01446		-11.22	9.46e-06	8.73e-05
AS3MT	17.96	60.89	-7.28	0.0109933	0.0227641	0.09793		-5.38	7.75e-05	0.000296224
CD3G	6.44	89.91	-7.28	3.01e-06	1.48e-05	0.01098		-12.64	8.64e-05	0.00023797
CDK5RAP2	67.79	38.54	-7.28	5.96e-14	1.23e-12	0.29221		-9.62	1.77e-07	1.41e-06
CENPF	72.66	63.4	-7.28	0.000173275	0.000565511	0.3085		-5.23	0.00345696	0.00909677
ERICH1	56.06	46.34	-7.28	2.91e-10	3.06e-09	0.30532		-7.75	4.28e-07	3.76e-06
PLA2G6	39.52	62.87	-7.28	2.37e-06	1.18e-05	0.17554		-3.54	0.364393	0.425594
POM121	69.11	51.64	-7.28	1.2e-09	1.14e-08	0.31814		-2.79	0.0702542	0.138364
AXIN1	58.04	47.48	-7.27	1.4e-08	1.08e-07	0.30137		-5.36	0.00688921	0.0134066
LTB4R	36.17	55.81	-7.27	4.72e-07	2.71e-06	0.19464		-5.66	0.0044699	0.0116683
BRD1	54.75	43.22	-7.26	6.09e-11	7.17e-10	0.30883		-5.55	0.00130687	0.00286691
CDS1	27.8	66.78	-7.26	0.000102125	0.000352333	0.15072		-3.5	0.263119	0.351832
H1-4	37.89	99.56	-7.26	0.070493	0.114864	0.03568		-4.24	0.0598047	0.115302
PLEKHA6	32.58	80.26	-7.26	0.0267126	0.0496945	0.08988		-3.07	0.113929	0.198207
SNX27	56.31	43.61	-7.26	3.93e-09	3.43e-08	0.31048		-4.88	0.0354021	0.0605523
SYCP2L	14.8	44.02	-7.26	1.13e-06	6.03e-06	0.06901		-6.57	0.0014989	0.00304871
ART5	7.73	37.7	-7.25	3.58e-11	4.42e-10	0.0227		-8.48	0.000556181	0.0014039
CDCA5	78.77	52.08	-7.25	8.85e-05	0.000310463	0.31235		-11.32	3.89e-08	2.96e-07
PKP2	40.61	82.64	-7.25	0.00386439	0.00907333	0.16446		-4.02	0.0200236	0.0395808
PROCA1	22.72	44.75	-7.25	4.81e-09	4.11e-08	0.12981		-6.15	0.000488052	0.00102692
DYRK1A	50.97	60.62	-7.24	1.32e-05	5.58e-05	0.25284		-3.19	0.143812	0.204344
ENGASE	47.49	53.01	-7.24	1.2e-08	9.43e-08	0.24738		-5.5	0.0247253	0.0390224
MRS2	62.56	39.75	-7.24	5.66e-11	6.72e-10	0.32326		-7.25	1.95e-05	0.000101609
NOXA1	20.91	55.22	-7.24	4.81e-06	2.25e-05	0.13355		-4.13	0.0918975	0.13285
C2orf15	19.54	42.89	-7.23	2.42e-09	2.18e-08	0.11225		-7.61	3.97e-05	0.000130268
CHGA	7.44	29.57	-7.23	2.02e-05	8.2e-05	0.01543		-6.95	0.212681	0.310968
NCF1	8.31	56.51	-7.23	2.5e-05	9.9e-05	0.02427		-10.14	0.000115412	0.00031189
C2CD5	57.2	45.62	-7.22	8.74e-11	1e-09	0.28498		-6.5	0.000301692	0.000816509
CARMIL3	9.55	29.53	-7.22	1.24e-12	2.01e-11	0.04089		-7.64	0.000502946	0.00091885
CHST15	34.12	79.09	-7.22	0.00295148	0.00714698	0.17455		-4.52	0.029145	0.0635725
HMBOX1	54.43	53.8	-7.22	1.68e-07	1.06e-06	0.24285		-4.82	0.016881	0.0298876
INCENP	69.69	54.94	-7.22	3.13e-08	2.26e-07	0.29601		-5.09	0.0047248	0.0117816
NEK2	70.38	56.74	-7.22	4.63e-05	0.000173385	0.33488		-5.85	0.006206	0.0160866
NUDT3	54.64	43.81	-7.22	1.94e-10	2.11e-09	0.31865		-8.15	2.45e-07	3.07e-06
TMEM150B	6.87	42.17	-7.22	9.25e-09	7.44e-08	0.03289		-12.96	2.33e-10	2.49e-09
TOX3	9.34	49.85	-7.22	0.00109146	0.00293525	0.02897		-12.94	5.77e-11	1.02e-09
CHKB-CPT1B	33.41	61.17	-7.21	1.75e-05	7.19e-05	0.22224		-3.6	0.205656	0.269944
COG8	67.86	32.56	-7.21	1.96e-15	4.94e-14	0.31372		-9.6	2.27e-07	1.36e-06
TFDP2	55.37	55.24	-7.21	6.24e-06	2.85e-05	0.18546		-3.16	0.250068	0.341058
CRACR2B	34.49	77.73	-7.2	8.76e-05	0.000307577	0.14496		-7.85	8.26e-06	4.16e-05
GPM6B	21.83	60.34	-7.2	1.24e-05	5.29e-05	0.17632		-7.05	0.000468958	0.0015083
MSL2	51.74	41.49	-7.2	5.36e-10	5.43e-09	0.27123		-8.88	1.63e-07	1.05e-06
WRAP73	65.11	40.99	-7.2	6.98e-10	6.93e-09	0.30023		-5.96	0.00577864	0.0119896
FMNL1	42.25	87.36	-7.19	0.00210093	0.00527907	0.18305		-1.48	0.432844	0.544426
FRAS1	25.06	62.46	-7.19	0.0027156	0.0066387	0.1084		-5.32	0.00216472	0.00458536
JPH1	25.92	56.87	-7.19	7.37e-05	0.000263289	0.12786		-3	0.527344	0.595626
UHRF1BP1	47.86	44.61	-7.19	1.07e-07	7.04e-07	0.33176		-5.85	0.00026394	0.000625383
SLC25A15	55.97	43.31	-7.18	1.23e-09	1.17e-08	0.27495		-11.27	2.47e-12	3.48e-11
TUBGCP6	52.11	50.3	-7.18	7.99e-08	5.36e-07	0.29057		-6.04	0.000745733	0.00174477
CORO6	20.66	53.95	-7.17	3.81e-06	1.82e-05	0.06984		-3.58	0.123986	0.171659
MKRN3	32.45	66.35	-7.17	0.00376538	0.00886381	0.1813		-4.94	0.0443362	0.0689416
PDZK1	22.37	67.73	-7.17	0.00808858	0.0173696	0.04447		-15.77	3.29e-12	9.26e-11
GCSH	69.07	50.49	-7.16	2.82e-06	1.39e-05	0.25444		-7.3	4.32e-05	0.000198531
POMT1	56.2	55.07	-7.16	4.57e-07	2.63e-06	0.29673		-4.76	0.00299263	0.00779851
SETD1A	52.12	52.8	-7.16	1.23e-08	9.66e-08	0.2888		-4.96	0.00238309	0.00641831
AZGP1	16.98	89.07	-7.15	0.0249247	0.0468271	0.03738		-6.17	0.0032003	0.0101879
NXF3	10.33	71.43	-7.15	0.0433779	0.0755061	0.02111		-9.53	4.34e-05	0.000119838
SLC22A5	40.01	51.98	-7.15	7.03e-06	3.17e-05	0.21849		-3.53	0.195038	0.269863
KDM3B	68.77	38.06	-7.14	3.17e-16	9.02e-15	0.34594		-7.16	0.000198968	0.000622959
RHBG	7.7	35.37	-7.14	2.38e-06	1.19e-05	0.00553		-13.8	5.89e-07	5.75e-06
SLC45A4	32.22	50.43	-7.14	1.73e-08	1.32e-07	0.17022		-5.87	0.00282525	0.00642912
SNRNP48	51.99	46.24	-7.14	3.61e-08	2.57e-07	0.27074		-8.25	3.88e-07	2e-06
STOX2	20.23	45.65	-7.14	8.08e-08	5.42e-07	0.09762		-6.18	0.0113089	0.0180655
SYT12	18.71	72.07	-7.14	5.15e-05	0.000190848	0.06547		-5.77	0.0156297	0.0486001
ABCB6	45.35	72.9	-7.13	0.000344159	0.00104505	0.2478		-3.85	0.225032	0.306074
C22orf39	56.06	42.6	-7.13	5.11e-09	4.34e-08	0.24976		-8.77	2.27e-07	1.98e-06
MCM4	88.94	35.57	-7.13	2.16e-16	6.32e-15	0.27045		-9.13	5.97e-05	0.000279028
ADAMTS17	16.83	42.98	-7.12	1.77e-07	1.12e-06	0.07076		-6.36	0.0012333	0.0023331
C4BPA	5.48	43.66	-7.12	2e-07	1.25e-06	0.00781		-17.17	6.08e-12	1.38e-10
TLCD3B	15.42	48.83	-7.12	0.00115909	0.00309748	0.03712		-4.69	0.142941	0.190615
TRIM11	63.32	42.48	-7.12	3.23e-08	2.32e-07	0.28628		-4.76	0.0236003	0.0386382
MMS22L	43.5	52.92	-7.11	2.62e-07	1.58e-06	0.2706		-4.98	0.00481309	0.00917746
PHF10	75.53	41.83	-7.11	4.99e-11	6e-10	0.31513		-6.65	8.8e-06	5.37e-05
TBX1	24.31	73.2	-7.11	0.000515565	0.00150064	0.14532		-1.67	0.310323	0.405381
ZNF74	43.63	43.23	-7.11	3.3e-10	3.43e-09	0.24609		-7.34	3.76e-05	0.000108901
ALDH3A1	17.46	88.55	-7.1	0.00104541	0.00282589	0.02831		-2.53	0.7516	0.835526
OTULINL	28.19	73.02	-7.1	0.000536396	0.00155214	0.11154		-3.06	0.15523	0.208124
AARS2	51.29	41.94	-7.09	6.81e-08	4.62e-07	0.28334		-6.26	9.07e-05	0.000229399
DNA2	49.07	54.5	-7.09	3.22e-06	1.57e-05	0.29714		-5.24	0.00119386	0.00267402
OXER1	8.78	35.3	-7.08	3.34e-10	3.46e-09	0.0522		-11.7	5.67e-12	9.25e-11
PARP8	36.69	81.91	-7.08	0.00271439	0.00663653	0.14884		-1.31	0.685617	0.736989
SMC1B	8.35	37.77	-7.07	2.06e-08	1.55e-07	0.01814		-11.05	1.54e-07	6.59e-07
CCNF	63.92	51.63	-7.06	3.8e-07	2.22e-06	0.28702		-8.23	2.59e-06	1.47e-05
FOXN4	6.61	35.73	-7.06	1.17e-11	1.59e-10	0.02226		-10.88	1.68e-06	5.35e-06
CSPP1	53.51	55.23	-7.05	1.07e-06	5.71e-06	0.24886		-4.94	0.0185135	0.031128
GATA2	46.04	89.11	-7.05	0.00185055	0.00471348	0.12498		-1.86	0.214122	0.318357
HSD17B6	20.8	44.87	-7.05	1.84e-07	1.15e-06	0.17324		-3.81	0.0708658	0.0951734
MRPS25	70.73	38.1	-7.05	7.53e-11	8.73e-10	0.31148		-7.68	8.06e-06	3.97e-05
RFWD3	74.65	41.62	-7.05	1.31e-08	1.02e-07	0.31091		-8.71	1.1e-06	4.65e-06
SPTSSB	15.15	86.08	-7.05	0.000265802	0.000829087	0.01916		-9.92	1.18e-05	9.11e-05
CENPJ	47.63	47.56	-7.04	2.92e-08	2.12e-07	0.292		-3.71	0.0269929	0.0443235
DMXL2	45	53.34	-7.04	3.75e-07	2.2e-06	0.2227		-5.7	0.00519132	0.0106964
HAUS7	58.98	75.19	-7.04	2.32e-05	9.28e-05	0.26154		-2.24	0.625836	0.696923
MPC1	70.78	50.12	-7.04	2.14e-11	2.77e-10	0.21459		-10.72	6.77e-10	1.14e-08
PDCD4	73.71	48.05	-7.04	1.79e-06	9.16e-06	0.26075		-3.75	0.139186	0.223353
F5	9.27	59.54	-7.03	0.00430981	0.0099913	0.01624		-16.03	7e-13	1.31e-11
KMT2D	53.87	55.67	-7.03	1.01e-07	6.63e-07	0.29746		-3.43	0.0785465	0.125676
KIF15	50.19	59.04	-7.02	3.12e-05	0.000121026	0.26789		-4.2	0.00458923	0.0098827
ANAPC1	62.09	43.46	-7.01	2.33e-09	2.11e-08	0.29581		-7.97	1.67e-06	6.67e-06
PER2	31.55	42.61	-7.01	8.02e-09	6.53e-08	0.23029		-7.3	5.93e-05	0.000203418
PHLPP1	37.21	51.67	-7.01	6.11e-08	4.18e-07	0.27418		-6.76	0.000178367	0.000679042
RSRC1	67.15	45.94	-7.01	3.27e-08	2.35e-07	0.31109		-4.66	0.0371974	0.0652493
DNAJC22	36.62	80.33	-7	0.0053248	0.0120251	0.10242		-4.77	0.0121812	0.0269655
IL10RA	12.03	54.11	-7	3.16e-06	1.54e-05	0.0773		-6.24	0.00724968	0.0146991
PCYT2	65.23	54.62	-7	2.19e-06	1.1e-05	0.21844		-7.38	0.000364454	0.0014483
SMLR1	7.11	60.14	-7	0.0238461	0.0450298	0.00186		-20.82	7.07e-16	1.58e-14
TRIM29	20.31	92.57	-7	0.0618635	0.102588	0.03556		-6.3	0.0321012	0.0702435
TRIM36	29.4	47.85	-7	5.92e-08	4.06e-07	0.1871		-5.9	0.00918214	0.0162051
BUB1B	73.87	54.5	-6.99	2.36e-06	1.18e-05	0.31362		-4.01	0.0223106	0.049728
PRSS27	18.59	46.48	-6.99	7.79e-09	6.36e-08	0.10609		-4.03	0.102973	0.140653
TRGC1	8.18	55.43	-6.99	1.83e-06	9.34e-06	0.03339		-8.98	0.000510388	0.00131886
ASPSCR1	65.93	55.82	-6.98	8.06e-07	4.42e-06	0.09258		-7.37	0.000358997	0.000988234
H2AC14	35.43	98.87	-6.98	0.0836964	0.133413	0.03535		-3.59	0.134824	0.223801
MPP7	28.43	69.94	-6.98	0.0013296	0.00349828	0.0733		-4.75	0.0609908	0.104657
PDZD4	21.45	62.11	-6.98	0.00018502	0.000599331	0.08161		-3.42	0.205205	0.260736
SEMA6A	24.76	62.15	-6.98	7.23e-05	0.000258809	0.1408		-10.02	4.43e-08	2.44e-07
TSEN2	49.49	44.1	-6.98	1.03e-07	6.75e-07	0.30138		-3.72	0.101925	0.146782
PLCH1	16.38	39.07	-6.97	1.86e-09	1.71e-08	0.11294		-5.64	0.00146753	0.00303506
PLK1	82.38	46.38	-6.97	5.52e-07	3.12e-06	0.30103		-7.6	0.000151041	0.00104471
POU2F1	36.91	39.37	-6.97	7.54e-11	8.74e-10	0.26651		-5.99	0.0106397	0.0169218
TEDC1	56.69	57.58	-6.97	5.65e-06	2.61e-05	0.24985		-4.84	0.00858472	0.0199543
TMEM178B	11.15	42.04	-6.97	0.000107435	0.000368802	0.04401		-10.19	3.01e-07	1.58e-06
AFF2	11.5	50.51	-6.96	0.0198203	0.0382166	0.03927		-9.04	3.94e-07	1.63e-06
C3	35.85	97.94	-6.96	0.0876634	0.138716	0.0535		-5.03	0.00314512	0.00917851
EARS2	59.13	39.37	-6.96	2.32e-09	2.1e-08	0.31621		-9.06	5.17e-07	3.07e-06
EHHADH	34.16	59.45	-6.96	6.51e-09	5.41e-08	0.18444		-7.46	9.19e-05	0.000276327
GEMIN2	59.77	48.87	-6.96	8.12e-07	4.44e-06	0.26958		-7.04	2.98e-05	0.000101297
LIN9	47.18	51.15	-6.96	4.79e-06	2.25e-05	0.29741		-3.76	0.0572224	0.0893487
NUP133	69.84	39.42	-6.96	8.25e-12	1.16e-10	0.30943		-8.69	9.64e-08	5.4e-07
TUBD1	45.05	44.81	-6.96	2.13e-07	1.32e-06	0.14052		-4.56	0.0226241	0.0420768
E2F1	66.36	62.26	-6.95	0.000739106	0.00207264	0.26101		-4.97	0.0013997	0.0038928
FAM110C	18.37	57.98	-6.95	8.53e-06	3.78e-05	0.07699		-5.53	0.0300635	0.0598002
NPIPA9	58.93	65.4	-6.95	2.73e-05	0.000107221	0.26492		-0.07	0.929041	0.948835
NPW	21.34	79.18	-6.95	0.0266163	0.0495451	0.03051		-9.54	2.41e-05	0.000205544
SMCO4	55.08	62.84	-6.95	3.53e-05	0.000135055	0.21492		-8.6	4.7e-07	3.53e-06
AP3B2	16.8	48.82	-6.94	2.11e-05	8.55e-05	0.05361		-3.37	0.150341	0.205776
DTX1	14.1	74.16	-6.94	0.00145866	0.00380074	0.0217		-5.2	0.104247	0.164919
CADM1	40.47	89.13	-6.93	0.0161203	0.0318303	0.21216		-3.35	0.0170938	0.0359186
CIDEB	9.88	45.39	-6.93	0.00177742	0.00454462	0.01781		-8.65	3.33e-06	1.73e-05
LGR4	46.45	85.01	-6.93	0.000643695	0.00182692	0.14487		-5.61	0.000355086	0.0014492
NDUFAF6	60.93	42.03	-6.93	2.23e-07	1.37e-06	0.29134		-7.22	0.000395193	0.00124142
GMCL1	55.02	36.76	-6.92	2.61e-12	3.98e-11	0.29463		-10.75	2.06e-12	3.1e-11
SHPRH	39.62	46.04	-6.92	2.95e-09	2.63e-08	0.25315		-7.77	4.42e-06	1.33e-05
TINCR	16.03	52.62	-6.92	3.79e-06	1.82e-05	0.04075		-5.74	0.0833588	0.153898
ZNF121	52.56	60.3	-6.92	6.87e-05	0.000247139	0.2648		-1.68	0.820455	0.853052
ZNF764	39.14	34.48	-6.92	5.63e-14	1.16e-12	0.24038		-10.97	7.14e-12	8.77e-11
ING5	57.85	40.15	-6.91	2.33e-10	2.49e-09	0.30311		-7.07	0.000151852	0.000376861
MPZL2	32.44	88.14	-6.91	0.00698518	0.0152952	0.15024		-3.7	0.0356459	0.0670075
ASAH1	77.82	43.81	-6.9	6.92e-05	0.000248757	0.19201		-5.41	0.00500065	0.0191987
AURKB	82.65	53.11	-6.9	4.44e-08	3.12e-07	0.28127		-6.57	0.00093604	0.00329664
CD14	17.46	64.68	-6.9	0.000484007	0.00141873	0.03219		-6.16	0.0534688	0.113046
EEPD1	31	57.77	-6.9	4.96e-05	0.000184628	0.1402		-3.27	0.101364	0.184122
H4C4	26.68	99.24	-6.9	0.0106012	0.0220667	0.02496		-4.47	0.0669099	0.117773
PABPC1L	55.7	76.24	-6.9	0.00487811	0.0111451	0.21096		-2.36	0.687647	0.738853
PNCK	13.15	44.18	-6.9	4.7e-06	2.21e-05	0.05052		-4.36	0.0567607	0.0770134
AK7	14.68	39.09	-6.89	4.01e-08	2.83e-07	0.06053		-6.53	0.00796036	0.013587
GIPR	18.22	46.52	-6.89	1.23e-08	9.65e-08	0.09217		-5.72	0.0138939	0.0252768
ID4	20.72	76.28	-6.89	0.636504	0.711026	0.06772		-6.92	3.48e-05	0.00015528
MS4A4A	6.58	55.01	-6.89	0.0013261	0.00349047	0.02186		-11.66	6.85e-06	2.47e-05
SMPDL3B	26.86	71.14	-6.89	0.00051366	0.00149619	0.14612		-4.75	0.0358768	0.0609334
NCOA2	46.83	52.3	-6.88	9.78e-07	5.28e-06	0.28819		-5.61	0.00672232	0.0120603
SASS6	44.49	48.1	-6.88	6.88e-07	3.83e-06	0.28335		-3.47	0.120166	0.173754
UNC5B	31.59	85.75	-6.88	0.0743161	0.120219	0.10218		-2.97	0.208411	0.293643
XYLB	39.38	49.1	-6.88	4.48e-07	2.58e-06	0.1965		-7.88	1.85e-06	1.09e-05
ZBTB7C	12.15	39.32	-6.88	1.63e-08	1.25e-07	0.05467		-5.84	0.0123079	0.0233945
CDC42BPG	23.48	60.65	-6.87	1.01e-05	4.39e-05	0.12511		-2.55	0.92672	0.947824
GDAP1	42.52	56.21	-6.87	0.000473301	0.00139061	0.17928		0.11	0.161856	0.216257
RPS6KL1	26.49	59.41	-6.87	6.95e-05	0.000249617	0.18298		-4.44	0.0101691	0.0179208
TWNK	58.68	49.07	-6.87	1.81e-06	9.29e-06	0.3012		-4.32	0.0260235	0.0457518
ARHGEF10L	37.19	68.54	-6.86	1.95e-06	9.91e-06	0.19664		-8.2	2.24e-07	1.64e-06
IGF2BP1	38.5	89.64	-6.86	0.0164345	0.0323643	0.16016		-4.24	0.000139863	0.000596326
ZBTB48	50.21	47.76	-6.86	9.05e-08	6e-07	0.26986		-4.71	0.0288359	0.0452377
CSAD	39.18	61.58	-6.85	1.19e-05	5.1e-05	0.19124		-3.67	0.266585	0.323809
H2AC21	29.03	98.91	-6.85	0.338509	0.429813	0.03658		-3.44	0.153447	0.244399
HPDL	22.06	76.28	-6.85	0.00581858	0.0129975	0.12063		-5.6	0.00394469	0.0147776
PGR	6.05	36.29	-6.85	0.000116795	0.000397171	0.00213		-14.53	7.96e-09	9.21e-08
RIDA	68.04	44.34	-6.85	1.25e-06	6.62e-06	0.28848		-8.25	9.08e-06	6.72e-05
CRABP2	48.97	98.81	-6.83	0.0276128	0.0511496	0.04762		-2.13	0.684298	0.754734
HOXC13	28.1	70.12	-6.83	0.00110451	0.00296713	0.15271		-2.19	0.593848	0.669391
LHPP	42.41	58.2	-6.83	3.42e-06	1.66e-05	0.2102		-8.34	3.18e-05	0.000124386
RP11-315D16.2	34.53	46.07	-6.83	2.17e-08	1.63e-07	0.22601		-7.56	5.63e-05	0.000168976
BHLHE22	6.12	59.36	-6.82	8.47e-06	3.76e-05	0.02643		-8.29	0.00355055	0.00703722
H3C11	15.21	96.4	-6.82	0.0232513	0.0440307	0.0165		-4.69	0.0288566	0.0597042
NLE1	52.89	48.86	-6.82	8.5e-07	4.63e-06	0.2906		-5.13	0.000457698	0.00119918
PAK6	19.84	59.95	-6.82	1.78e-07	1.12e-06	0.10898		0.22	0.109565	0.22305
SPRY1	36.58	79.08	-6.82	0.00270772	0.00662186	0.16066		-4.59	0.00164224	0.00673826
URB2	51.9	48.03	-6.82	4.44e-07	2.56e-06	0.28651		-6.32	5.57e-05	0.000185706
CYP26A1	9.44	36.91	-6.81	1.22e-05	5.22e-05	0.01726		-8.36	3.61e-05	0.000137541
EML5	16.59	45.09	-6.81	0.000503887	0.00147116	0.05257		-1.16	0.978539	0.982976
ANGEL1	47.41	40.07	-6.8	1.08e-10	1.22e-09	0.27291		-8.21	2.88e-06	1.37e-05
ZNF3	66.94	40.38	-6.8	3.2e-10	3.33e-09	0.31208		-6.94	5.08e-05	0.000177846
ALDH4A1	50.23	58.65	-6.79	0.000405384	0.00120797	0.1443		-7.26	6.14e-05	0.000287515
BST2	49.29	98.2	-6.79	0.0975248	0.15204	0.29141		-3.17	0.0095643	0.0267005
PNMT	6.72	31.93	-6.79	1.24e-09	1.18e-08	0.02627		-11.02	6.83e-07	4.67e-06
SNORC	22.61	59.26	-6.79	0.00120244	0.00320003	0.01063		-12.36	1.13e-05	0.000116229
ZFP69	28.05	85.56	-6.79	0.00632081	0.0139865	0.0568		-12.58	9.97e-05	0.000247622
AIFM1	79.45	34.55	-6.78	2.72e-13	4.96e-12	0.28637		-10.48	1.12e-08	1.17e-07
ANKRD46	49.91	43.59	-6.78	2.61e-08	1.92e-07	0.28336		-8.07	2.14e-06	8.16e-06
NUDT1	78.18	45.42	-6.78	1.28e-05	5.43e-05	0.23434		-8.48	7.38e-05	0.000300136
SEPTIN6	56.24	74.11	-6.78	0.00150515	0.00391217	0.10969		-2.83	0.0189444	0.0417973
SYP	25.21	71.21	-6.78	0.000212225	0.0006769	0.09575		-4.55	0.0570959	0.0936385
ADAT2	35.31	50.69	-6.77	1.89e-08	1.44e-07	0.22001		-7.62	1.13e-05	3.28e-05
GAPT	5.58	58.34	-6.77	0.00371482	0.0087686	0.00688		-14.22	2.2e-06	7.13e-06
KDM5D	14.46	69.56	-6.77	0.0611159	0.101619	0.11722		-3.4	0.0214217	0.0445294
PTPRN2	22.76	67.72	-6.77	0.00961081	0.0202375	0.09667		-9.04	4.11e-07	3.26e-06
RGMA	14.93	53.45	-6.77	3.17e-07	1.88e-06	0.05946		-2.73	0.460542	0.523315
RPRM	9.82	53.8	-6.77	1.04e-05	4.5e-05	0.07329		-6.24	0.00262843	0.00659373
SULT1A4	26.14	61.18	-6.77	0.00017104	0.000559131	0.0704		-6.56	0.00104552	0.00749954
ZNF219	48.92	56.3	-6.77	1.35e-05	5.69e-05	0.21135		-6.22	0.00683899	0.0174394
ZXDC	54.66	39.04	-6.77	4.09e-10	4.21e-09	0.31858		-9.12	4.34e-06	1.44e-05
MXD3	59.6	54.19	-6.76	1.65e-05	6.82e-05	0.2795		-6.82	0.000197365	0.000826472
NRG4	15.92	45.03	-6.76	8.47e-08	5.65e-07	0.07076		-7.07	0.000958978	0.00308535
RPS10-NUDT3	63.9	96.27	-6.76	0.0250257	0.0469859	0.19907		-3.21	0.150606	0.236019
ACADS	45.9	56.77	-6.75	1.58e-06	8.2e-06	0.227		-9.37	1.05e-07	6.49e-07
CD19	7.4	28.56	-6.75	2.21e-16	6.45e-15	0.07252		-13.39	1.61e-14	3.72e-13
CD247	9.36	83.94	-6.75	0.00680101	0.0149344	0.0138		-12.64	8.64e-05	0.00023797
EFNA1	53.54	93.21	-6.75	0.0159574	0.0315524	0.15326		-2.72	0.515696	0.609876
HAUS4	75.84	39.81	-6.75	6.08e-09	5.09e-08	0.29977		-7.07	0.00128595	0.00488254
ISOC1	68.44	44.59	-6.75	1.11e-08	8.76e-08	0.1477		-9.24	1.76e-08	1.44e-07
PIGZ	24.04	51.34	-6.75	3.25e-06	1.58e-05	0.13729		-5.1	0.000528748	0.00167787
PLXNC1	20.35	49.47	-6.75	1.9e-06	9.68e-06	0.07575		-7.51	5.66e-06	2.28e-05
ANKRD13B	44.56	62.12	-6.74	1.76e-05	7.23e-05	0.22337		-3.23	0.167896	0.241142
C9orf64	48.76	71.46	-6.74	7.4e-06	3.32e-05	0.27883		-11.92	5.33e-11	4.11e-09
KLHL35	20.72	52.51	-6.74	1.45e-05	6.07e-05	0.09495		-5.83	0.00190907	0.00460409
PCOLCE2	39.22	83.18	-6.74	0.00617176	0.013702	0.12566		-2.4	0.211545	0.297658
SLC37A1	34.04	66.79	-6.74	0.000262589	0.000819834	0.22672		-1.06	0.991139	0.994
UNC5A	10.71	41.35	-6.74	2.19e-08	1.63e-07	0.03854		-7.3	0.0157639	0.0334021
LY86	6.61	62.18	-6.73	0.000143356	0.000477956	0.03608		-10.43	3.82e-05	0.000114381
SPOUT1	48.48	74.75	-6.73	2.21e-05	8.88e-05	0.26783		1.1	0.136979	0.178355
RIMKLA	15.2	36.59	-6.72	1.3e-09	1.23e-08	0.14311		-7.65	3.56e-05	8.77e-05
ZNF783	41.6	52.72	-6.72	4.36e-08	3.06e-07	0.26889		-6.76	0.000316947	0.000735168
FAM216A	66.71	53.87	-6.71	4.69e-06	2.21e-05	0.28467		-5.01	0.00118551	0.00371528
CASKIN1	13.51	35.04	-6.7	8.08e-11	9.31e-10	0.10077		-6.39	0.00537792	0.00868209
MYBPH	7.06	63.22	-6.7	0.00134775	0.00354136	0.02111		-10.73	0.000313755	0.000771848
PKP4	72.66	46.89	-6.7	8.14e-08	5.45e-07	0.2829		-5.98	0.00272012	0.00611591
ATAD2	76.7	52.25	-6.69	2.11e-05	8.53e-05	0.30322		-6.67	0.00136298	0.00364269
CCDC117	62.46	44.23	-6.69	2.73e-08	2e-07	0.25908		-10.26	2.57e-11	3.86e-10
CILP2	13.93	41.35	-6.69	1.07e-07	7e-07	0.06241		-4.85	0.0768313	0.109678
LCN12	11.15	35.47	-6.69	1.04e-10	1.18e-09	0.08098		-7.1	0.000343569	0.000823946
PXMP2	67.38	45.87	-6.69	2.29e-06	1.15e-05	0.2913		-6.52	0.000172297	0.000745286
TES	64.04	94.25	-6.69	0.177002	0.251737	0.26476		-3.84	0.122426	0.209752
DEPDC7	33.29	78.6	-6.68	0.00300259	0.00725576	0.10492		-3.28	0.162389	0.222456
EIF1AY	21.41	85.88	-6.68	0.0782462	0.125669	0.18152		-3.24	0.0201156	0.0417143
JUP	64.36	91.87	-6.68	0.00569376	0.0127601	0.16963		-3.1	0.0678046	0.111762
RNF166	59.47	50.12	-6.68	1.67e-07	1.06e-06	0.25378		-6.07	9.16e-05	0.000373092
SPC24	62.71	60.7	-6.68	0.00019167	0.000618262	0.31124		-5.31	0.00397042	0.00933658
ZMYM3	58.01	41.85	-6.68	5.36e-09	4.54e-08	0.31541		-8.24	9.38e-07	4.79e-06
ABCB1	21.64	71.87	-6.67	0.0912169	0.143677	0.08528		-6.11	4.61e-05	0.000212276
ANKMY1	37.09	42.97	-6.67	1.59e-08	1.22e-07	0.2625		-4.98	0.0213587	0.0331786
FAHD2B	52.86	48.55	-6.67	1.81e-06	9.28e-06	0.25714		-8.19	2.32e-06	1.33e-05
PPIL2	68.29	37.9	-6.67	1.36e-10	1.52e-09	0.27341		-9.7	3.44e-06	1.45e-05
RPA3	69.75	49.56	-6.67	0.000567801	0.00163244	0.29813		-7.58	7.37e-05	0.000269675
BCKDHB	45.62	43.37	-6.66	1.44e-09	1.35e-08	0.28415		-8.54	2.12e-07	1.57e-06
CLSTN2	9.95	52.66	-6.66	0.0078257	0.0168767	0.02746		-10.41	6.73e-06	3.77e-05
GATD3A	72.48	39.49	-6.66	4.07e-11	4.96e-10	0.26757		-12.73	7.83e-11	1.12e-09
HEY2	12.98	45.54	-6.66	3.55e-05	0.000135902	0.06315		-7.59	6.54e-05	0.00038927
PTGES3L-AARSD1	29.96	69.37	-6.66	0.00181361	0.00462886	0.1914		-3.66	0.0341016	0.109451
SEC31B	29.22	62.55	-6.66	9.15e-05	0.000319606	0.13339		-3.42	0.0833675	0.122022
THBS4	18.73	63.07	-6.66	0.0561311	0.0945762	0.01705		-9.43	5.75e-06	3.4e-05
EFNA3	35.8	73.13	-6.65	0.000175106	0.000570648	0.16427		-2.28	0.862535	0.892245
LBR	81.6	37.95	-6.65	3.03e-09	2.69e-08	0.28601		-5.88	0.000423182	0.00133123
TONSL	54.08	63	-6.65	0.000362781	0.0010951	0.2846		-3.7	0.0638563	0.0978905
DHODH	40.34	38.9	-6.64	1.02e-08	8.17e-08	0.27763		-6.18	0.000683456	0.00148705
GIGYF1	57.35	50.32	-6.64	1.25e-07	8.12e-07	0.29752		-3.39	0.0197858	0.0369982
HIC2	33.29	56.26	-6.64	5.56e-05	0.000205119	0.12158		-9.69	2.94e-09	3.04e-08
IQSEC1	50.52	54.72	-6.64	1.11e-05	4.78e-05	0.23901		-6.75	0.000354455	0.000961396
PLCB2	23.14	80.37	-6.64	0.0199449	0.0384272	0.06361		-4.08	0.0842182	0.13474
SAMD11	29.74	79.38	-6.64	0.00912571	0.0193221	0.13034		-3.53	0.0427139	0.0714382
SDHAF4	45.25	47.83	-6.64	1.7e-06	8.78e-06	0.27125		-6.41	0.000137731	0.000671187
SLC26A6	57.93	47.94	-6.64	6.2e-06	2.84e-05	0.28575		-5.35	0.00141202	0.00467958
ACSL6	8.17	32.61	-6.63	1.62e-09	1.51e-08	0.02844		-8.91	2.2e-05	5.84e-05
ARHGDIG	13.87	61.99	-6.63	0.0139599	0.0280534	0.06861		-5.17	0.0120232	0.0226034
GPD1L	52.64	47.14	-6.63	2.97e-07	1.77e-06	0.27523		-5.24	0.00792074	0.0185886
LMX1B	13.56	43.28	-6.63	9.76e-07	5.27e-06	0.07089		-3.19	0.432702	0.498268
NFAM1	7.05	47.75	-6.63	5.85e-07	3.3e-06	0.01801		-11.39	2.13e-05	6.51e-05
ZNF66	13.77	38.22	-6.63	2.29e-07	1.4e-06	0.12343		-4.04	0.00533695	0.0103717
CNOT10	70.11	33.37	-6.62	7.56e-11	8.76e-10	0.32979		-7.65	0.000104671	0.000245299
MOGAT3	5.23	39.37	-6.62	3.25e-08	2.33e-07	0.00404		-19.07	5.23e-14	1.52e-12
RASAL3	10.98	60.66	-6.62	0.0987983	0.1537	0.04408		-9.33	3.12e-06	1e-05
RECQL5	57.16	48.17	-6.62	1.26e-06	6.64e-06	0.29463		-6.64	0.00711633	0.0111597
C3orf80	14.31	46.52	-6.61	9.18e-05	0.000320754	0.05825		-6.96	0.000873015	0.0022463
CYSLTR1	6.79	64	-6.61	0.0256377	0.0479858	0.01728		-12.39	3.99e-06	1.27e-05
JAKMIP1	8.53	62.6	-6.61	0.000989676	0.00269555	0.03135		-5.39	0.0664856	0.106063
CALCB	8.09	52.94	-6.6	0.00670333	0.014741	0.01568		-9.06	0.000384074	0.000971686
FLT3	6.4	56.05	-6.6	3.53e-06	1.71e-05	0.00956		-13.03	7.03e-05	0.000178347
JARID2	49.64	46.51	-6.6	4.29e-08	3.02e-07	0.26363		-7.36	2.87e-06	1.99e-05
PTCD3	74.01	36.23	-6.6	4.47e-12	6.54e-11	0.30056		-9.34	9.42e-08	3.98e-07
SOWAHD	12.9	42.45	-6.6	3.67e-08	2.61e-07	0.06921		-6.42	0.00102979	0.00269484
CDON	29.07	49.25	-6.59	4.61e-07	2.65e-06	0.23063		-3.81	0.248782	0.292889
E2F8	39.85	53.51	-6.59	7.7e-06	3.44e-05	0.29047		-4.17	0.0118343	0.0239678
EME2	41.05	54.9	-6.59	3.4e-06	1.65e-05	0.23505		-6.06	0.00290233	0.00660375
EOMES	11.04	31.28	-6.59	1.36e-11	1.83e-10	0.06356		-9.36	1.25e-06	4.8e-06
EPDR1	49.97	88.52	-6.59	0.062664	0.103691	0.27147		-4.02	0.0663808	0.107356
FAM193B	58.96	53.6	-6.59	1.6e-06	8.3e-06	0.28406		-3.19	0.0812288	0.116899
DNAJC5B	5.87	55.94	-6.58	1.95e-05	7.94e-05	0.01246		-11.05	0.000337402	0.000814248
FZD9	16.96	38.01	-6.58	6.86e-09	5.67e-08	0.13576		-6.44	0.000157457	0.000393888
GEN1	44.01	50.6	-6.58	2.18e-07	1.34e-06	0.27303		-3.85	0.0208039	0.0365959
MYORG	34.36	56.03	-6.58	0.000147073	0.000488229	0.14938		-9.24	2.12e-07	2.25e-06
VRK1	71.52	50.06	-6.58	1.18e-06	6.24e-06	0.26464		-5.97	0.00077855	0.00217377
ADGRG5	8.22	43.98	-6.57	2.23e-07	1.37e-06	0.02328		-8.78	0.00105613	0.0032021
RBP1	32.89	98.64	-6.57	0.0921777	0.14495	0.03496		-4.22	0.00981424	0.0229217
SLCO4C1	11.36	36.48	-6.57	3.57e-08	2.55e-07	0.03789		-9.71	1.44e-08	1.47e-07
TUBGCP4	50.75	39.13	-6.57	4.44e-09	3.83e-08	0.32081		-6.55	5.49e-05	0.000200886
ADA2	14.47	62.17	-6.56	0.00193897	0.00491421	0.06828		-4.94	0.000585718	0.00153722
CA11	36.37	74.2	-6.56	0.00028579	0.00088479	0.1761		-3.06	0.92669	0.941998
FBXO5	68.76	54.75	-6.56	3.32e-05	0.000127907	0.33842		-4.9	0.00111459	0.00289968
POLQ	39.6	52.44	-6.56	1.79e-06	9.16e-06	0.27428		-4.38	0.0159396	0.0272204
PRR15L	16.74	80.38	-6.56	2.49e-05	9.89e-05	0.06555		-5.28	0.060383	0.0967535
ZNF721	53.81	52.52	-6.56	1.59e-06	8.23e-06	0.32643		-3.61	0.0270579	0.0489558
EDARADD	23.23	60.14	-6.55	9.14e-05	0.000319343	0.13338		-4.98	0.00314806	0.0131522
FASN	87.09	40.94	-6.55	1.02e-12	1.69e-11	0.18998		-5.59	0.00958504	0.0324288
IGSF9B	17.81	53.03	-6.55	0.0204338	0.0392554	0.0687		-3.43	0.471187	0.538449
SALL4	15	44.09	-6.55	2.74e-06	1.35e-05	0.0812		-3.67	0.047081	0.0743343
SLC6A11	14.08	53.11	-6.55	0.000196908	0.000632496	0.0912		-5.87	0.000497167	0.00141487
SPAG6	6.33	33.34	-6.55	6.29e-09	5.25e-08	0.02744		-8.71	0.000179329	0.000497981
SUV39H1	56.36	50.75	-6.55	6e-06	2.76e-05	0.28031		-7.57	1.57e-07	1.1e-06
TEC	19.43	46.72	-6.55	5.24e-06	2.44e-05	0.14927		-0.11	0.0515186	0.076484
CYP4F12	9.72	53.21	-6.54	0.00466483	0.010702	0.02016		-11.26	7.26e-07	6.54e-06
GNA15	21.32	85.81	-6.54	0.457207	0.547807	0.08851		-5.81	0.00766762	0.0155165
H1-3	23.69	98.82	-6.54	0.0045173	0.0103982	0.03151		-4.06	0.0832341	0.151329
MSX2	30.06	75.98	-6.54	0.0328939	0.0593876	0.10864		-1.9	0.844092	0.878132
PLA2G12B	5.35	56.23	-6.54	0.00141721	0.00370242	0.00383		-20.98	3.02e-15	6.37e-14
CACNA2D4	17.82	67.62	-6.53	0.0236316	0.0446587	0.07062		-7.57	1.71e-05	8.76e-05
DFFB	35.04	38.4	-6.53	3.85e-12	5.69e-11	0.25235		-8.9	2.72e-07	1.13e-06
EBF4	20.92	58.63	-6.53	0.002119	0.00531911	0.11999		-2.89	0.0841592	0.117489
FAM76B	54.1	45.29	-6.53	4.23e-07	2.46e-06	0.31386		-5.91	0.00180539	0.00390046
RORC	11.14	47.83	-6.53	7.18e-07	3.98e-06	0.07792		-7.6	0.00111134	0.00372458
TTLL12	75.98	45	-6.53	1.25e-09	1.19e-08	0.26699		-7.51	0.000230019	0.000980297
ZNF519	34.7	53.4	-6.53	5.33e-07	3.03e-06	0.22693		-7.16	2.95e-05	7.72e-05
ZNF761	45.74	37.65	-6.53	7.1e-07	3.94e-06	0.3261		-5.11	0.00116926	0.0028293
CLDN15	41.98	53.92	-6.52	1.67e-05	6.9e-05	0.24692		-4.57	0.0332851	0.0499163
DCP2	63.01	53.57	-6.52	6.2e-06	2.84e-05	0.27907		-7.34	1.21e-05	4.06e-05
MEX3A	38.82	61.86	-6.52	0.00122201	0.00324736	0.14092		-4.41	0.00116525	0.00419806
SPDYC	5.47	33.08	-6.52	7.32e-09	6.02e-08	0.0094		-12.13	1.76e-06	1.4e-05
AGPAT2	75.54	53.08	-6.51	8.97e-05	0.000314162	0.26027		0.58	0.366946	0.498486
COA5	66.38	37.4	-6.51	8.79e-09	7.1e-08	0.28225		-9.86	1.83e-09	4.41e-08
GCH1	45.45	59.02	-6.51	2.48e-05	9.85e-05	0.22685		-5.99	8.3e-05	0.000330045
MKNK1	61.42	54.28	-6.51	0.000157855	0.000519953	0.31833		-2	0.768865	0.826831
RASGEF1B	13.31	46.55	-6.51	4.65e-06	2.19e-05	0.05113		-8.02	8.21e-05	0.00026062
TAZ	60.81	50.81	-6.51	1.54e-08	1.18e-07	0.27859		-5.64	0.00222043	0.00586535
ZNF33A	51.59	40.55	-6.51	6.75e-09	5.6e-08	0.2913		-5.83	0.00596766	0.0115222
ZNF670-ZNF695	20.07	43.41	-6.51	2.73e-07	1.64e-06	0.15189		-6.51	0.000416007	0.00110711
ABLIM2	15.11	34.73	-6.5	2.56e-10	2.72e-09	0.04809		-5.8	0.0184788	0.033164
ADAMTS13	18.29	42.32	-6.5	1.62e-07	1.03e-06	0.121		-5.22	0.0497199	0.0651808
CPT1A	65.1	71.87	-6.5	0.000334856	0.00101929	0.30371		-2.65	0.232235	0.369151
MAB21L4	7.53	40.59	-6.5	3.06e-06	1.5e-05	0.02768		-10.99	1.34e-05	0.000105205
FOXL2NB	8.47	36.34	-6.49	1.7e-07	1.07e-06	0.04315		-8.9	2.75e-05	0.000140245
KREMEN2	25	58.62	-6.49	1.05e-06	5.63e-06	0.16083		-6.29	0.00625213	0.0116148
OGDHL	23.29	61.97	-6.49	5.19e-05	0.000192468	0.12933		-3.14	0.554487	0.608264
PDE4D	37.11	83.24	-6.49	0.00978737	0.0205674	0.08844		-5.23	0.00709331	0.0249423
RGN	8.21	68.24	-6.49	0.363805	0.455779	0.00918		-19.61	2.16e-14	4.85e-13
ZCCHC3	65.21	43.2	-6.49	2.96e-09	2.64e-08	0.28636		-9.33	1.03e-09	1.56e-08
DDX28	50.93	39.7	-6.48	6.38e-09	5.31e-08	0.2731		-9.32	1.2e-08	1.02e-07
FAM72A	50.76	55.65	-6.48	8.75e-05	0.000307199	0.29523		-2.09	0.193046	0.272958
FXYD3	22.54	96.99	-6.48	0.000355109	0.00107519	0.0472		-0.45	0.331329	0.424782
GNAQ	55.07	61.42	-6.48	0.000327952	0.000999951	0.27633		-2.62	0.0388711	0.0840339
PROSER1	59.73	47.77	-6.48	5.8e-08	3.99e-07	0.31161		-3.49	0.00304108	0.00955295
SLC7A5	85.45	57.37	-6.48	4.53e-05	0.000170171	0.17796		-6.75	0.000440094	0.00198191
C1orf162	16.94	74.18	-6.47	0.249278	0.334918	0.03495		-9.89	1.36e-05	4.69e-05
GMNN	81.58	37.72	-6.47	5.34e-11	6.37e-10	0.26375		-7.32	8.75e-07	5.1e-06
H4C15	55.83	88.13	-6.47	0.00900306	0.019105	0.06734		-1.8	0.580064	0.660414
ITM2A	15.72	96.53	-6.47	0.28121	0.369968	0.02676		-1.39	0.440186	0.570799
POLR1B	61.07	44.83	-6.47	5.64e-07	3.19e-06	0.30182		-7.15	4.13e-05	0.000195228
PWP2	52.21	47.2	-6.47	6.51e-07	3.63e-06	0.24588		-7.81	3.41e-05	0.000148787
SCMH1	63.2	53.94	-6.47	1.64e-06	8.47e-06	0.27191		-5.2	0.000696322	0.00181011
FAM72D	45.27	52.55	-6.46	1.64e-05	6.78e-05	0.28088		-3.98	0.0408653	0.06996
LEF1	32.3	97.27	-6.46	0.146619	0.214443	0.0345		-1.45	0.648501	0.71241
RENBP	19.68	71.64	-6.46	0.0166135	0.032678	0.05292		-5.01	0.00354654	0.00997343
ARHGAP19	49.71	50.24	-6.45	5.85e-06	2.7e-05	0.23923		-5.55	0.0011639	0.00252483
ARID1B	57.99	48.85	-6.45	2.57e-07	1.56e-06	0.32685		-3.91	0.0187531	0.0343627
GRK6	73.87	46	-6.45	3.8e-08	2.69e-07	0.24602		-4.75	0.0172881	0.033209
NPIPB3	56.59	61.47	-6.45	6.88e-05	0.000247543	0.1733		-2.96	0.0898557	0.143161
NR2C2AP	63.13	45.63	-6.45	5.44e-05	0.00020106	0.32061		-4.35	0.0171177	0.0364761
PRSS16	23.6	62.26	-6.45	0.000282738	0.000876566	0.1372		-4.67	0.148186	0.198042
RBM20	15.2	51.79	-6.45	0.0143419	0.0287026	0.07227		-7.24	0.000475381	0.00116874
TBCE	59.73	59.04	-6.45	1.11e-05	4.78e-05	0.31086		-0.48	0.854317	0.888353
WDR91	39.91	52.69	-6.45	7.4e-06	3.32e-05	0.20482		-6.8	0.000206867	0.000666421
ZSWIM5	19.72	41.97	-6.45	9.83e-08	6.48e-07	0.12778		-7.29	7.63e-06	2.65e-05
BCL2	28.08	73.34	-6.44	0.00490936	0.0112084	0.13275		-6.58	0.00211181	0.00469052
MPI	68.79	42.1	-6.44	8.32e-09	6.75e-08	0.27826		-6.62	0.000745626	0.00272517
TBC1D14	71.28	34.58	-6.44	1.63e-12	2.57e-11	0.32671		-9.36	7.55e-07	5.13e-06
CHRNA5	39.57	65.2	-6.43	0.000171187	0.000559521	0.24404		-2.31	0.177013	0.24162
DTD2	53.85	54.65	-6.43	1.58e-05	6.56e-05	0.18705		-7.66	2.55e-05	0.000152043
HMMR	69.95	57.92	-6.43	0.000763072	0.00213384	0.3107		-6.24	0.00086565	0.00277612
PGBD5	12.51	35.22	-6.43	1.52e-10	1.67e-09	0.10311		-5.55	0.00284959	0.00520602
SH2D1A	6.62	88.07	-6.43	0.00770093	0.0166556	0.01336		-12.31	0.000131357	0.000363301
SLC51B	7	45.79	-6.43	0.00014984	0.00049615	0.01341		-15.07	3.54e-11	6.5e-10
XPO5	76.31	33.38	-6.43	9.09e-12	1.26e-10	0.32323		-8.77	5.64e-08	2.86e-07
BEX1	38.27	97.23	-6.42	0.347245	0.439094	0.0928		-6.1	5.75e-06	2.55e-05
PFAS	63.3	50.75	-6.42	4.58e-06	2.16e-05	0.292		-2.78	0.0427134	0.0795506
SLC25A23	65.69	57.11	-6.42	0.000326652	0.000996295	0.28465		-5.91	0.000913105	0.00310456
TNNT1	60.93	97.16	-6.42	0.697055	0.763693	0.06088		-2.25	0.777596	0.8312
ANO5	16.94	49.87	-6.41	0.000332927	0.00101419	0.06174		-5.01	0.00635711	0.0109461
CD6	8.56	45.9	-6.41	5.3e-06	2.46e-05	0.02562		-6.57	0.00930517	0.0217251
TESPA1	6.89	63.58	-6.41	0.000201672	0.000645824	0.01653		-11.14	0.000482597	0.00118472
ZNF740	52.23	39.14	-6.41	7.59e-11	8.79e-10	0.32331		-7.41	0.000586454	0.00131089
FAM83B	11.88	50.46	-6.4	0.000119005	0.000403586	0.04694		-6.84	0.0111723	0.0253685
FTCDNL1	19.42	44.55	-6.4	6.89e-07	3.83e-06	0.18806		-4.9	0.00958807	0.0201641
MKI67	72.68	65.11	-6.4	0.00132186	0.00348161	0.31673		-2.28	0.150053	0.239051
SGO1	53.83	58.46	-6.4	0.000682855	0.00192681	0.31084		-3.76	0.0117095	0.0230457
C15orf39	55.04	54.98	-6.39	9.88e-06	4.31e-05	0.26421		-6.58	4.27e-07	4.12e-06
COLCA2	8.81	39.37	-6.39	1.89e-05	7.73e-05	0.0302		-7.22	0.000277303	0.00129108
NEU3	47.8	48.51	-6.38	1.33e-06	6.98e-06	0.2591		-6.44	0.0003633	0.000852602
THOC3	77.97	37.45	-6.38	1.19e-08	9.38e-08	0.30444		-11.51	1.31e-09	1.32e-08
GNG7	20.36	46.53	-6.37	5.04e-06	2.35e-05	0.13997		-4.46	0.0193292	0.0318442
IMMP1L	60.07	58.35	-6.37	0.000169361	0.000554006	0.25423		-3.09	0.11935	0.174997
MXI1	58.23	58.11	-6.37	0.000409376	0.00121823	0.27719		-2.26	0.995271	0.99637
PLIN5	9.2	31.73	-6.37	5.78e-11	6.85e-10	0.04219		-8.45	1.42e-06	6.21e-06
PRPF38A	69.14	41.94	-6.37	1.11e-09	1.07e-08	0.2941		-7.19	8.69e-05	0.000224377
RNASE3	5.49	49.5	-6.37	0.0017966	0.0045913	0.00283		-13.36	9.6e-07	3.47e-06
CDC6	70.12	55.31	-6.36	0.000880125	0.00242312	0.31933		-5.81	0.0013659	0.00378403
CEP83	45.18	45.27	-6.36	2.66e-07	1.61e-06	0.27551		-4.42	0.0416502	0.065233
F7	6.01	44.51	-6.36	3.08e-05	0.000119518	0.01144		-19.04	3.97e-15	1.05e-13
IPO4	72.85	46.5	-6.36	3.5e-05	0.000134122	0.28852		-8.06	1.43e-05	0.000134892
NPIPB12	47.2	55.71	-6.36	4.47e-05	0.000168016	0.15034		-3.98	0.013327	0.0385094
PEX1	49.43	41.72	-6.36	1.33e-09	1.25e-08	0.27069		-5.9	0.0227896	0.0394965
SLC44A5	20.14	56.93	-6.36	0.00195819	0.00495662	0.12198		-5.84	0.000806468	0.00238567
SMO	38.16	76.73	-6.36	0.00255749	0.00628839	0.2189		0.9	0.512416	0.590299
TFAP2A	34.69	89.01	-6.36	0.180397	0.255762	0.13315		-0.66	0.915373	0.941871
ZNF529	33.9	66.12	-6.36	0.000113575	0.000387031	0.20976		-1.83	0.374481	0.427204
CIB2	34.48	75.52	-6.35	0.00900926	0.0191114	0.14957		-4.32	0.102196	0.142679
ANKRD10	82.57	39.68	-6.34	1.71e-07	1.08e-06	0.23273		-5.63	0.0120825	0.0227169
IRAK1BP1	24.93	46.12	-6.34	2.34e-07	1.43e-06	0.18751		-2.1	0.437571	0.496677
MAT1A	9.82	41.13	-6.34	4.36e-06	2.07e-05	0.01185		-11.24	0.000186467	0.00121396
PAQR9	7.04	29.5	-6.34	8.6e-11	9.86e-10	0.01309		-12.57	2.34e-08	3.02e-07
ELL3	22.93	59.68	-6.33	0.000235918	0.000744902	0.13086		-4.28	0.140446	0.195889
HINFP	53.78	38.72	-6.33	7.03e-10	6.98e-09	0.32002		-7.52	1.25e-05	4.49e-05
FOXE1	8.2	36.76	-6.32	2.92e-08	2.13e-07	0.0599		-6.3	0.00202074	0.00541169
HRH2	9.02	47.35	-6.32	7.88e-05	0.000279622	0.0194		-10.71	3.94e-05	0.000126573
LDAH	50.43	47.1	-6.32	9.2e-06	4.05e-05	0.29355		-3.76	0.0271936	0.0545267
LHX2	15.43	45.24	-6.32	8.46e-07	4.61e-06	0.18985		-5.56	0.00504742	0.0102214
PIK3R1	50.94	61.78	-6.32	5.76e-06	2.66e-05	0.23856		-6.98	4.13e-05	0.00018023
PTGER3	7.77	30.02	-6.32	0.000164248	0.000539138	0.00548		-12.52	0.000575166	0.00539163
TET3	40.76	46.78	-6.32	1.2e-08	9.43e-08	0.29736		-7.3	0.00019265	0.000480805
WDR4	59.69	50.67	-6.32	6.5e-06	2.96e-05	0.29391		-3.74	0.00719161	0.0199957
CCDC189	29.3	57.18	-6.31	3.58e-06	1.73e-05	0.15994		-5.18	0.0510648	0.0757031
EHMT1	71.25	36.46	-6.31	3.73e-11	4.58e-10	0.33454		-6.67	0.000718936	0.00178002
H4C5	34.01	97.92	-6.31	0.105258	0.162181	0.04363		-3.79	0.0942062	0.15962
NDOR1	55.32	53.64	-6.31	4.49e-05	0.000168642	0.29902		-6.86	0.000598111	0.00146378
NELL2	18.86	76.83	-6.31	0.0744335	0.120379	0.02933		-1.58	0.543008	0.612416
BCAS3	45.71	52.82	-6.3	0.000194045	0.000625011	0.02533		-6.23	0.000915012	0.00287162
BUB1	75.64	56.11	-6.3	0.000388269	0.00116184	0.31553		-3.89	0.0337587	0.0702476
E2F5	45.54	51.28	-6.3	3.47e-06	1.68e-05	0.24798		-7.76	1.1e-06	6.75e-06
HAMP	6.31	38.8	-6.3	0.00714446	0.015618	0.00087		-20.17	5.96e-11	1.34e-09
POLR3K	69.75	44.96	-6.3	2.86e-07	1.71e-06	0.28495		-4.54	0.00168148	0.00500155
PPARGC1B	25.83	41.69	-6.3	7.6e-09	6.22e-08	0.19542		-7.35	0.000354361	0.000752216
TMPRSS13	9.08	43.95	-6.3	9.71e-06	4.25e-05	0.02283		-6.6	0.0289744	0.0555771
AP1S3	40.95	63.58	-6.29	0.00135557	0.00355816	0.18033		-1.71	0.84909	0.894387
CDHR2	12.14	36.22	-6.29	1.61e-06	8.35e-06	0.02799		-16.35	7.58e-08	1.37e-06
CIAO3	61.74	43.08	-6.29	2.17e-07	1.34e-06	0.26555		-7.58	2.79e-05	0.000114857
NPC1L1	6.94	37.02	-6.29	7.08e-06	3.18e-05	0.01117		-18.43	2.49e-15	7.64e-14
RNASEH2A	81.96	46.42	-6.29	2.97e-08	2.16e-07	0.28331		-6.48	0.0201695	0.0554528
SMARCD2	85.84	27.69	-6.29	1.42e-18	5.85e-17	0.24584		-9.29	0.000130048	0.00048627
TXNRD3	36.98	41.3	-6.29	2.1e-09	1.91e-08	0.25675		-7.94	0.000141686	0.000685006
H2BC18	38.43	95.8	-6.28	0.138692	0.204575	0.04547		-3.02	0.217984	0.313755
HIRA	66.11	45.62	-6.28	8.29e-08	5.54e-07	0.24771		-5.95	0.000321646	0.000973285
LEAP2	21.7	43.88	-6.28	1.01e-06	5.42e-06	0.07152		-5.16	0.0142739	0.0241443
TGIF2-RAB5IF	19.96	65.52	-6.28	0.00295819	0.0071615	0.15008		-2.68	0.148212	0.197348
ARHGAP33	31.88	63.82	-6.27	0.000105011	0.000361102	0.17374		-2.12	0.230358	0.297376
CX3CL1	14.89	71.44	-6.27	0.581347	0.663043	0.04334		-7.07	9.02e-05	0.000477811
DDX55	68.71	36.49	-6.27	3.19e-10	3.33e-09	0.31959		-6.42	0.0011253	0.00242854
RP11-514O12.4	19.35	78.21	-6.27	0.0315918	0.0573902	0.05461		0.07	0.374499	0.483234
SRCAP	59.38	54.55	-6.27	4.06e-06	1.93e-05	0.30263		-4.05	0.00436556	0.0172691
TMEM102	34.4	55.85	-6.27	1.16e-05	4.96e-05	0.22031		-3.97	0.115629	0.192099
ATG16L2	43.75	65.69	-6.26	0.000440443	0.00130125	0.18984		-1.41	0.703153	0.770459
CACNA2D3	12.2	52.04	-6.26	0.0974021	0.151896	0.05323		-6.94	0.000186471	0.000612891
IGFLR1	31.84	59.38	-6.26	3.07e-05	0.00011929	0.22033		-6.22	0.0011586	0.00302443
VPS36	60.16	40.56	-6.26	9.48e-10	9.23e-09	0.30893		-5.97	0.000754964	0.00207795
CUX2	7.72	29.75	-6.25	8.63e-08	5.75e-07	0.02954		-10.52	2.53e-06	1.06e-05
TREML2	5.97	34.84	-6.25	1.87e-07	1.17e-06	0.01494		-11.6	2.28e-07	1.02e-06
AKR1C1	29.58	96.6	-6.24	0.132362	0.196547	0.03854		-6.97	0.000456115	0.00178902
CKM	7.64	40.84	-6.24	3.82e-06	1.83e-05	0.00722		-10.75	5.53e-06	2.89e-05
DDX3Y	22.69	88.5	-6.24	0.123321	0.185224	0.15831		-3.7	0.00816815	0.0191153
DUSP26	6.2	33.26	-6.24	1.31e-07	8.45e-07	0.01714		-9.68	0.00155254	0.005062
GNAL	27.53	52.72	-6.24	3.51e-05	0.000134623	0.10418		-5.53	0.0204613	0.0344844
HOMER2	48.86	80.83	-6.24	0.0128624	0.026122	0.19876		-2.47	0.608598	0.692302
HRC	7.14	34.94	-6.24	8.31e-08	5.55e-07	0.01407		-12.57	3.24e-08	3.2e-07
PTBP3	71.67	41.15	-6.24	1.64e-08	1.26e-07	0.27158		-7.11	1.08e-05	6.48e-05
TRABD	72.55	40.65	-6.24	3.99e-08	2.82e-07	0.27895		-7.22	8.31e-05	0.000314062
ZNF257	11.24	45.71	-6.24	0.000738606	0.00207152	0.08352		-5.65	0.000902301	0.00339935
ZNF296	27.76	57.71	-6.24	3.71e-06	1.79e-05	0.20691		-6.54	2.47e-05	0.000112736
H3C4	29.48	98.41	-6.23	0.136645	0.202034	0.02063		-4.57	0.0351042	0.0750587
LRRC28	44.76	46.81	-6.23	1.07e-06	5.74e-06	0.24385		-6.4	0.000302931	0.00227953
PHF14	68.46	47.85	-6.23	2.81e-08	2.06e-07	0.28668		-8.77	4e-06	3.06e-05
SLC25A40	50.01	45.72	-6.23	9.9e-07	5.33e-06	0.2941		-3.21	0.10321	0.163006
ZNF691	46	50.88	-6.23	2.5e-06	1.24e-05	0.26272		-6.32	0.00124787	0.00327374
FAM3B	6.82	44.25	-6.22	0.000176363	0.000574085	0.00791		-17.5	4.16e-11	9.99e-10
FRK	13.74	39.36	-6.22	2.09e-07	1.3e-06	0.0517		-7.73	0.000173598	0.000633317
INHA	13.78	38.58	-6.22	4.63e-06	2.18e-05	0.04879		-7.19	2.53e-05	9.2e-05
PON3	11.31	67.8	-6.22	0.0519824	0.0885445	0.04191		-12.06	2.17e-09	3.18e-08
TOR3A	74.95	33.47	-6.22	1.11e-11	1.52e-10	0.30645		-7.91	1.25e-05	7.92e-05
C10orf82	6.3	33.95	-6.21	2.66e-07	1.6e-06	0.01686		-14.16	6.54e-13	4.48e-11
GPLD1	14.53	31.51	-6.21	5.91e-12	8.47e-11	0.11901		-5.73	0.00272924	0.00475483
SIPA1L2	34.7	68.05	-6.21	0.0010818	0.0029124	0.16859		-2.87	0.193283	0.282053
SKAP1	13.51	62.92	-6.21	0.612464	0.689736	0.02716		-8.69	0.000594708	0.00202997
CELF5	10.5	36.86	-6.2	2.9e-08	2.11e-07	0.0403		-4.25	0.225629	0.283204
CEP70	55.42	63.92	-6.2	0.000401002	0.00119611	0.19491		-1.89	0.973045	0.977752
CLN6	74.77	46.91	-6.2	6.43e-06	2.94e-05	0.29485		-7.3	0.000321957	0.00112852
BEGAIN	19.41	61.57	-6.19	0.000464089	0.00136596	0.05756		-2.18	0.870015	0.900264
C12orf73	56.75	40.45	-6.19	3.58e-07	2.1e-06	0.31184		-5.29	0.0025642	0.00649265
NKX2-4	8.02	52.49	-6.19	0.000375247	0.00112829	0.03801		-7	0.00480917	0.00952236
SSBP2	38.83	79.31	-6.19	0.00253518	0.00624279	0.12885		-5.28	0.00591798	0.0124655
BPTF	67.69	49.35	-6.18	2.9e-08	2.11e-07	0.29874		-4.92	0.0235536	0.0420185
TBX20	10.79	39.85	-6.18	9.99e-05	0.000345292	0.07428		-6.35	0.00362108	0.00771123
ACAT2	84.02	42.5	-6.17	5.24e-07	2.98e-06	0.25376		-6.56	0.00130517	0.00728421
ACBD7	27.42	55.86	-6.17	0.000248517	0.00077944	0.16668		-2.73	0.170193	0.223278
DCAF12	74.21	33.8	-6.17	1.07e-11	1.47e-10	0.32557		-7.81	6.58e-06	2.85e-05
KIF1A	19.62	83.54	-6.17	0.0426166	0.0743303	0.08619		-3.47	0.138408	0.1917
SMTNL2	7.63	31.11	-6.17	1.5e-08	1.16e-07	0.01596		-10.15	6.89e-07	3.6e-06
TLE4	38.95	82.83	-6.17	0.0164207	0.0323434	0.30029		2.62	0.200584	0.293588
GCDH	61.19	41.94	-6.16	6.3e-08	4.3e-07	0.29722		-8.55	5.27e-08	4.17e-07
GPD1	12.59	36.71	-6.16	4.48e-06	2.12e-05	0.01158		-3.4	0.336357	0.403519
H2AC12	29.07	99.35	-6.15	0.182115	0.257905	0.03332		-3.33	0.171763	0.26196
ITPKA	30.66	73.14	-6.15	0.00667132	0.0146819	0.13357		-5.73	0.00105164	0.00347489
LARP4B	68.22	40.93	-6.15	6.47e-10	6.46e-09	0.34745		-2.27	0.137488	0.224082
NDC1	73.71	44.07	-6.15	5.79e-07	3.26e-06	0.33288		-6.93	0.000218234	0.000764547
PIWIL4	17.05	73.76	-6.15	0.498127	0.586823	0.05214		-12.71	6.88e-08	3.45e-07
SLC12A7	38.63	78.96	-6.15	0.00381003	0.00896258	0.1623		-4.2	0.00839411	0.0188139
WEE1	67.86	45.41	-6.15	2.11e-07	1.31e-06	0.33484		-6.87	0.000173312	0.000539665
ZNF398	41.35	36.35	-6.15	1e-10	1.14e-09	0.31067		-6.06	0.00168406	0.00322005
CCDC142	47.22	46.77	-6.14	3.45e-06	1.67e-05	0.28586		-4.68	0.0166077	0.0272886
CD300A	7.97	54.42	-6.14	6.41e-05	0.000232277	0.06016		-9.89	1.1e-05	3.76e-05
CLDN6	10.44	70.19	-6.14	0.355195	0.447297	0.01547		-18.61	2.68e-12	4.99e-11
HASPIN	45.01	54.62	-6.14	3.07e-05	0.000119264	0.27614		-3.04	0.0536121	0.0859142
JMJD4	55.99	49.5	-6.14	2.9e-05	0.000113332	0.29273		-6.33	0.000163051	0.000682914
RUNDC3A	15.7	42.35	-6.14	0.00090134	0.00247605	0.03636		-7.88	0.0835138	0.153824
SRCIN1	17.02	40.32	-6.14	3.11e-08	2.25e-07	0.14307		-3.62	0.282515	0.338356
CHRD	13.57	42.37	-6.13	5.39e-06	2.5e-05	0.08142		-5.09	0.00542013	0.0103005
CLEC12A	5.23	39.51	-6.13	1.23e-05	5.24e-05	0.00728		-13.08	1.02e-06	3.68e-06
EXOC3L4	8.47	34.46	-6.13	3.35e-07	1.98e-06	0.0238		-10.9	2.01e-08	3.66e-07
TMPO	88.58	30.09	-6.13	3.97e-13	7.05e-12	0.28063		-7.11	0.000848766	0.00266455
TRAPPC2	46.44	34.76	-6.12	7.06e-10	7e-09	0.28429		-8.13	2.19e-06	1.15e-05
TTF2	50.16	46.94	-6.12	1.5e-06	7.8e-06	0.31287		-5.95	0.000422029	0.00103552
ZNF678	36.24	66.23	-6.12	0.00278907	0.00679746	0.2059		-2.73	0.261169	0.313574
KHDC4	72.91	44.06	-6.11	5.33e-08	3.69e-07	0.29607		-5.88	0.00926525	0.0174646
LST1	6.87	50.1	-6.11	0.274792	0.362913	0.01117		-12.9	2.27e-06	7.45e-06
SELPLG	23.34	80.01	-6.11	0.100546	0.156018	0.05411		-11.25	7.45e-09	3.79e-08
SFXN4	70.16	44.03	-6.11	4.59e-06	2.16e-05	0.30366		-5.63	0.00437998	0.0113368
TOPBP1	70.64	43.2	-6.11	2.58e-08	1.9e-07	0.3267		-6.09	0.000194036	0.000521607
ACAP3	62.17	61.11	-6.1	9.76e-05	0.000338769	0.27174		-6.94	0.00013993	0.000483176
HHEX	42.33	90.78	-6.1	0.0100576	0.0210583	0.23044		-4.08	0.000822304	0.00354389
HK3	6.23	47.58	-6.1	0.00012604	0.000425059	0.02258		-12.05	5.19e-06	1.73e-05
PKN3	45.5	61.88	-6.1	0.000849595	0.00234944	0.26791		-2.77	0.0639537	0.109421
ZDHHC23	34.61	51.4	-6.1	2.08e-06	1.05e-05	0.2395		-7.9	0.00033755	0.000731163
ZNF395	59.19	55.64	-6.1	0.000151269	0.000500409	0.26887		-3.59	0.154255	0.262974
CALML4	30.4	58.52	-6.09	2.2e-05	8.86e-05	0.22668		-4.04	0.0257919	0.0478835
EBP	87.88	32.41	-6.09	4.13e-14	8.73e-13	0.16126		-16.46	1.26e-12	5.48e-11
G2E3	55.71	52.25	-6.09	1.62e-05	6.71e-05	0.23426		-4.27	0.0117521	0.0230635
RASAL1	11.58	43.31	-6.09	1.62e-06	8.38e-06	0.07199		-5.38	0.0187388	0.0357339
ST6GALNAC2	17.87	78.95	-6.09	0.0273373	0.0506817	0.05955		-0.68	0.745408	0.825238
CENPA	67.25	57.43	-6.08	0.00485866	0.0111091	0.33668		-5.92	0.00187932	0.00590909
GSC	12.25	43.98	-6.08	2.79e-05	0.000109335	0.08357		-4.14	0.0212525	0.0355475
NXT2	47.52	52.27	-6.08	4.8e-06	2.25e-05	0.26181		-6.09	0.000437101	0.00186523
P2RY11	39.9	73.33	-6.08	0.000237491	0.000748862	0.22341		-3.66	0.0899434	0.145213
PPAN	70.5	64.64	-6.08	4.21e-06	2e-05	0.28559		-2.44	0.50557	0.600666
PDXP	58.93	89.26	-6.07	0.000301544	0.000928374	0.2144		-2.41	0.389445	0.486861
ZMYND19	76.71	35.91	-6.07	4.44e-12	6.51e-11	0.30485		-9.04	4.6e-06	2.49e-05
MAU2	64.4	39.1	-6.06	5.75e-09	4.84e-08	0.33546		-5.65	8.94e-05	0.000293797
NELFCD	82.54	56.45	-6.06	6.85e-06	3.1e-05	0.29795		-8.64	0.0249468	0.0538106
NPY	5.55	39.75	-6.06	1.79e-05	7.34e-05	0.01053		-8.89	0.0273665	0.0630594
SCIN	9.92	38.59	-6.06	0.011123	0.0229896	0.0317		-7.99	8.3e-05	0.00032263
SHISA8	7.77	37.33	-6.06	8.3e-09	6.74e-08	0.04656		-6.11	0.0170255	0.0306744
CCDC150	33.55	66.6	-6.05	0.000127404	0.000429293	0.18238		-3.69	0.121328	0.158846
FAM155B	12.65	45.39	-6.05	8.85e-05	0.000310349	0.13549		-5.68	0.00548028	0.0115459
MAPKAPK5	55.5	44.83	-6.05	2.64e-07	1.59e-06	0.32964		-5.8	0.000643966	0.00159183
MARVELD2	21.05	61.86	-6.05	0.0173645	0.0339742	0.16694		-7.94	1.98e-05	7.77e-05
NEFM	10.64	88.39	-6.05	0.00450023	0.0103613	0.0114		-9.84	0.00052188	0.00149717
FOXL2	9.39	43.46	-6.04	0.00478243	0.0109487	0.04568		-7.9	0.000140063	0.000930375
PPP1R12B	30.18	40.89	-6.04	4.32e-08	3.04e-07	0.19172		-4.33	0.24712	0.302339
REXO5	39.77	54.91	-6.04	5.58e-06	2.59e-05	0.23777		-6.86	0.000138431	0.000356786
SHANK2	18.66	54.69	-6.04	0.00303017	0.00731355	0.09758		-4.75	0.00320105	0.00806981
TMPRSS3	11.1	49.51	-6.04	0.000136723	0.000457832	0.03134		-6.81	0.00434184	0.0162187
GGPS1	62.97	44.3	-6.03	1.97e-07	1.23e-06	0.29323		-6.96	2.99e-05	0.000264091
H4C14	57.37	87.01	-6.03	0.0110186	0.0228105	0.05506		-1.52	0.705982	0.76789
MAPK4	8.5	34.26	-6.03	1.19e-05	5.09e-05	0.01975		-8.04	0.000752344	0.00188143
PHKG2	67.26	39.12	-6.03	1.08e-08	8.6e-08	0.2979		-8.82	4.14e-06	2.22e-05
RNF207	32.45	63.47	-6.03	0.000299728	0.000923212	0.22473		-0.78	0.724644	0.778857
SLC4A11	36.33	67.29	-6.03	0.000774794	0.00216207	0.1706		-4.52	0.0317227	0.0633256
ZNF652	37.31	40.61	-6.03	7.69e-08	5.18e-07	0.26869		-6.21	0.00439646	0.00826606
BARX2	11.37	46.64	-6.02	0.00105374	0.00284494	0.05041		-6.49	0.00266443	0.00756858
KIFC2	51.3	71.96	-6.02	0.00104431	0.00282329	0.21548		-1.85	0.720445	0.770234
NCAPH2	76.01	42.25	-6.02	2.83e-06	1.39e-05	0.30295		-5.57	0.0193799	0.0369424
PYGO2	69.15	40.46	-6.02	5.47e-07	3.1e-06	0.33498		-8.32	0.0001211	0.000450953
CFAP92	19.13	37.66	-6.01	2.79e-09	2.5e-08	0.15968		-4.44	0.0607587	0.0819583
HMGCS1	78.11	46.9	-6.01	9.99e-05	0.000345292	0.18828		-5.7	0.0029369	0.00832714
HYKK	25.69	59.29	-6.01	0.000246499	0.000773597	0.16661		-3.9	0.0740628	0.10553
ICAM3	41.17	80.14	-6.01	0.00590404	0.0131677	0.12608		-5.92	0.000138756	0.000536125
ITGB3BP	72.6	48.35	-6.01	8.46e-05	0.00029818	0.29496		-5.36	0.00858784	0.0189206
SQLE	82.64	36.4	-6.01	1.82e-07	1.15e-06	0.24312		-13.15	6.11e-15	2.65e-12
SUSD2	19.85	59.86	-6.01	0.0050949	0.0115662	0.03689		-4.87	0.0399515	0.0948073
THPO	7.88	38.38	-6.01	8.88e-07	4.83e-06	0.02401		-13.2	9.87e-11	1.73e-09
CAND2	20.67	52.65	-6	0.000237656	0.000749228	0.12833		-6.15	1.4e-05	4.25e-05
DHRS3	50.85	82.3	-6	0.0107046	0.0222425	0.19446		-3.7	0.0529329	0.107401
H3C12	23.68	97.64	-6	0.00288607	0.0070005	0.02997		-3.65	0.12985	0.216391
SSH3	51.53	75.09	-6	0.000576491	0.00165503	0.18519		-5.96	0.000714896	0.00232254
TMEM209	59.89	46.52	-6	4.79e-06	2.25e-05	0.35365		-4.1	0.0360235	0.0622307
VAX2	18.29	44.56	-6	2.32e-05	9.27e-05	0.12783		-6.44	4.06e-05	0.00013738
WASF1	56.11	53.51	-6	7.23e-06	3.25e-05	0.26547		-4.47	0.00480733	0.0163673
WIPF3	12.3	39.37	-6	5.57e-07	3.15e-06	0.07939		-4.64	0.0297638	0.050946
ZNF589	45.17	52.45	-6	2.75e-05	0.000107893	0.26367		-4.34	0.0378389	0.0568182
ZNF839	39.41	44.13	-6	4.56e-09	3.91e-08	0.27484		-4.88	0.0123589	0.0203627
EN2	15.17	61.71	-5.99	0.0918501	0.144572	0.05453		-5.61	0.00588462	0.0138199
F13A1	8.49	53.19	-5.99	0.0305923	0.0558383	0.03062		-9.05	0.000824218	0.00236281
FBP1	17.19	86.14	-5.99	0.00138601	0.00362661	0.04574		-4.01	0.0345987	0.069354
GFRA3	6.6	27.47	-5.99	1.63e-08	1.25e-07	0.01021		-8.57	0.000820327	0.00373644
OSGEP	68.23	40.19	-5.99	4.19e-07	2.43e-06	0.31192		-8.24	7.87e-08	6.34e-07
TARS2	68.2	38.23	-5.99	6.57e-07	3.67e-06	0.32635		-5.28	0.0116578	0.0241953
CEP350	49.17	49.18	-5.98	9.47e-06	4.16e-05	0.28368		-5.37	0.0111624	0.0230447
NFYB	62.34	41.74	-5.98	2.75e-08	2.01e-07	0.31237		-4.01	0.028329	0.0603084
PTCH1	31.09	52.13	-5.98	5.4e-06	2.51e-05	0.19436		-4.1	0.192171	0.240936
ZNF382	18.26	54.75	-5.98	0.00770297	0.0166582	0.14786		-1.54	0.147428	0.194744
C19orf38	14.59	48.23	-5.97	0.00261997	0.00643091	0.03841		-9.97	6.39e-06	2.64e-05
FOXO6	19	43.88	-5.97	1.52e-07	9.7e-07	0.15213		-5.48	0.016455	0.0283285
MAN1A1	50.26	87.97	-5.97	0.00709405	0.0155232	0.10969		-4.66	0.00241472	0.00858322
RAD51	55.26	48.34	-5.97	8.04e-06	3.58e-05	0.30264		-6.14	2.06e-05	0.000100122
ASPDH	10.91	37.52	-5.96	8.29e-06	3.68e-05	0.0483		-5.04	0.0184954	0.0284492
BTBD2	77.3	50.42	-5.96	4.1e-06	1.95e-05	0.31269		-6.51	0.00139596	0.00456416
EEF2K	47.67	38.06	-5.96	4.48e-09	3.85e-08	0.34482		-4.56	0.0341991	0.069702
GOLGA8O	13.9	62.06	-5.96	0.0458554	0.0793684	0.02794		-13.13	1.32e-05	3.87e-05
MAD2L1	68.2	52.7	-5.96	0.000156063	0.000514899	0.31718		-4.06	0.00329763	0.00924867
PRKDC	83.51	39.52	-5.96	8.42e-10	8.26e-09	0.28519		-7.23	0.00122673	0.0035006
RAVER2	43.42	51.69	-5.96	3.33e-05	0.000128243	0.25867		-3.99	0.111567	0.151944
TRMT11	52.99	55.09	-5.96	0.000136843	0.000458157	0.30185		-1.69	0.870099	0.891744
UBE2O	62.57	44.45	-5.96	4.31e-08	3.04e-07	0.31721		-6.37	0.000454858	0.00111306
ARRB1	49.06	66.2	-5.95	0.00057052	0.00163906	0.28316		-5.38	0.00125678	0.00422907
HCFC1	71.01	44.35	-5.95	2.01e-07	1.25e-06	0.29469		-5.22	0.00107755	0.00372723
AC138969.4	43.39	60.96	-5.94	0.00048725	0.00142676	0.19828		-2.64	0.402248	0.495933
ADGRE2	20.44	56.1	-5.94	0.0056912	0.0127563	0.06217		-5.78	0.043879	0.0930842
CPN2	6.47	55.96	-5.94	0.0251582	0.0472036	0.00989		-19.48	7.54e-14	1.83e-12
FAM78A	29.05	81.58	-5.94	0.0120919	0.0247308	0.13314		-2.34	0.208216	0.289805
[truncated: 17,969 more rows]
