# Supplementary material for: Mutual Exclusion Analysis Shows that DUSP9 Negatively Regulates PD‐L1 Expression and Acts as a Target to Enhance Anti‐PD‐1 Efficacy
Source: Adv Sci (Weinh). 2025 Dec 17;13(12):e14347. doi: 10.1002/advs.202514347 (PMC12948242; doi:10.1002/advs.202514347)
Supplement: Supplementary file 3 — Supporting Information [file ADVS-13-e14347-s001.xlsx]

## Sheet: Sheet1
Table S2. The differential binding proteins from IP-MS data of Huh7 cells using DUSP9 antibody and isotype.
Genes that meet the following filtering conditions are displayed: Average(α-DUSP9)-Average(IgG) >= 100
Gene Symbol	Ensembl Gene ID	IgG-rep1-Abundances (Scaled)	IgG-rep2-Abundances (Scaled)	IgG-rep3-Abundances (Scaled)	α-DUSP9-rep1-Abundances (Scaled)	α-DUSP9-rep2-Abundances (Scaled)	α-DUSP9-rep3-Abundances (Scaled)
EXOSC7	ENSG00000075914	0	0	0	219.3	192.5	188.3
OTULINL	ENSG00000145569	0	0	0	204.9	194.4	200.8
PTPRF	ENSG00000142949	0	0	0	210.3	217.4	172.4
TMEM161A	ENSG00000064545	0	0	0	177.2	197.4	225.5
UCK2	ENSG00000143179	0	0	0	171.2	167.9	261
AP3D1	ENSG00000065000	0	0	0	155.2	203.6	241.3
NUMB	ENSG00000133961	0	0	0	160.1	186.2	253.8
PRC1	ENSG00000198901	0	0	0	194.6	182.7	222.8
AGPAT5	ENSG00000155189; ENSG00000284980	0	0	0	218.7	208.5	172.8
MRPL22	ENSG00000082515	0	0	0	153.9	213.9	232.2
ARSL	ENSG00000157399	0	0	0	139.8	225	235.2
ABCB10	ENSG00000135776	0	0	0	183.1	217.2	199.7
DDX50	ENSG00000107625	0	0	0	122.1	144.8	333.1
ATAD1	ENSG00000138138; ENSG00000283024	0	0	0	192.9	153.1	254
CCDC13	ENSG00000244607	0	0	0	199	162.4	238.6
C5	ENSG00000106804	0	0	0	210.4	196.2	193.4
ALDH1L1	ENSG00000144908	0	0	0	153.4	129.1	317.5
DAAM1	ENSG00000100592	0	0	0	198.2	193.6	208.2
EPHX1	ENSG00000143819	0	0	0	131.8	164.5	303.7
EXOC1	ENSG00000090989	0	0	0	162.9	236.3	200.8
FGFR3	ENSG00000068078	0	0	0	228.1	163.5	208.4
GLTPD2	ENSG00000182327	0	0	0	199.8	165	235.2
IRS1	ENSG00000169047	0	0	0	199.6	207.2	193.2
INF2	ENSG00000203485	0	0	0	161	151.8	287.2
MTMR3	ENSG00000100330	0	0	0	186	247.2	166.8
SEH1L	ENSG00000085415	0	0	0	178.6	245.5	175.9
NAP1L4	ENSG00000205531; ENSG00000273562	0	0	0	131.2	158.7	310.1
CUX1	ENSG00000257923	0	0	0	177.3	240.6	182.1
JAGN1	ENSG00000171135	0	0	0	105.4	118.3	376.3
NIPSNAP2	ENSG00000146729	0	0	0	212.2	152.1	235.7
RALBP1	ENSG00000017797	0	0	0	207.1	173.2	219.7
RAB9A	ENSG00000123595	0	0	0	235.7	108.4	255.9
HTRA2	ENSG00000115317	0	0	0	135.3	175.5	289.2
ATP6V1E1	ENSG00000131100	0	0	0	161.3	217.8	220.9
VPS29	ENSG00000111237	0	0	0	174.2	218.4	207.4
ZSCAN30	ENSG00000186814	0	0	0	217.8	195.3	186.9
DAXX	ENSG00000204209; ENSG00000206206; ENSG00000206279; ENSG00000227046; ENSG00000231617	0	0	0	210	166.5	223.4
DUSP9	ENSG00000130829	0.3	0.4	0.8	183.7	176.7	238.1
SNX10	ENSG00000086300	1.4	1.9	0	243.5	168	185.2
C4A	ENSG00000206340; ENSG00000227746; ENSG00000244731	0	6.2	0	211.9	230.4	151.5
SNCAIP	ENSG00000064692	0	9.3	2.2	205.1	190.1	193.3
TUBB2A	ENSG00000137267	6.7	0.5	5.7	111.9	274.4	200.6
GOLIM4	ENSG00000173905	3.8	2.6	8.9	196.1	208.9	179.7
CEP170	ENSG00000143702; ENSG00000276725	0.3	9.8	7	192.6	178.9	211.4
BPTF	ENSG00000171634	6.3	5.3	8	160	181	239.4
RAB4A	ENSG00000168118	13.1	7.7	0	213.8	208.1	157.3
GET1	ENSG00000182093	23.3	0	0	215	175.5	186.2
RAB11FIP5	ENSG00000135631	0	25	0	191.9	262.9	120.3
PON1	ENSG00000005421	0	27.6	0	210.6	242.4	119.4
PSMD7	ENSG00000103035	27.9	0	0	153.2	181.1	237.9
TRPV4	ENSG00000111199	10.8	0	17.2	185.1	179	207.8
ARHGAP17	ENSG00000140750; ENSG00000288353	5.4	15.1	7.8	214.7	174.2	182.9
STX7	ENSG00000079950	29	0	0	153.4	145.8	271.8
PNPT1	ENSG00000138035	12.9	12.1	4.7	199.7	196.9	173.7
ACTR3	ENSG00000115091	7.1	15.3	7.8	136.4	245.4	188
XIAP	ENSG00000101966	5.9	11.7	13	212.6	159.7	197.2
NRBF2	ENSG00000148572	0	5.7	29.1	232.6	175.2	157.4
MAPK14	ENSG00000112062	13.3	0	21.6	191	179.9	194.2
BRI3BP	ENSG00000184992	36.4	0	0	168.7	190.6	204.4
MYO1B	ENSG00000128641	0	7	30.4	190.1	173.1	199.4
PANK4	ENSG00000157881; ENSG00000273494	28.7	4.8	5.7	188.5	159	213.3
ATG9A	ENSG00000198925	0	0	41	145.3	198.4	215.4
MTX2	ENSG00000128654	18	0	23.3	155.6	207.9	195.2
MMP14	ENSG00000157227	7	18.9	16.8	164.2	199.2	193.9
TRADD	ENSG00000102871	0	43.1	0	208.6	153.5	194.8
EIF5	ENSG00000100664	0.5	14.7	28.6	176	226.6	153.5
CCS	ENSG00000173992	0	0	45.1	227.3	193.2	134.4
TFIP11	ENSG00000100109	1.1	0	44.2	178.1	177.9	198.8
MAPRE1	ENSG00000101367	21	24.6	0	133.5	185.1	235.8
CSNK2A1	ENSG00000101266	22.3	9.4	14.5	152.8	158.7	242.4
ZMAT2	ENSG00000146007	0	19.6	26.8	147.8	196.4	209.3
PHETA2	ENSG00000177096	39	3.2	4.3	230.3	178.9	144.2
CBFA2T2	ENSG00000078699	0.3	7.9	38.9	183.7	169.3	199.9
BCKDHA	ENSG00000248098	48.2	0	0	194.9	162.6	194.3
ACADSB	ENSG00000196177	11.2	0	37.3	187.3	170.5	193.7
MCCC1	ENSG00000078070	15	26.9	7.6	173.6	169.3	207.7
KANK2	ENSG00000197256	30.4	1.4	21.3	202.8	174.4	169.8
STIM1	ENSG00000167323	11.3	18.6	23.4	183.6	157	205.9
CDC42EP1	ENSG00000128283	0	20.5	34.6	100.6	278.4	165.9
CDC123	ENSG00000151465	0	0	57.4	143.6	158.8	240.3
GOLM1	ENSG00000135052	17.7	25	20.3	195.1	175.2	166.7
THBS1	ENSG00000137801	15	12.2	36.4	180.8	162.6	193
STAT3	ENSG00000168610	0	0	66.3	115.9	122.9	294.9
NAT1	ENSG00000171428	0	0	67.6	137.1	185.8	209.5
PIK3R4	ENSG00000196455	0	0	67.9	164.7	165.1	202.3
GCFC2	ENSG00000005436	0	67.9	0	180.4	175.6	176
PAK4	ENSG00000130669	0	19.8	48.2	183.4	141	207.6
VAV2	ENSG00000160293	0	68.7	0	147	217.4	167
PTRH2	ENSG00000141378	69.4	0	0	105.8	213.9	211
ATP1B1	ENSG00000143153	0	0	69.4	143.7	184.1	202.8
CORO1B	ENSG00000172725	37.8	32.1	0	180	216.7	133.4
RAE1	ENSG00000101146	62.8	3.3	5.8	193.5	209.1	125.6
MCCC2	ENSG00000131844	22.8	31.7	17.4	192.5	144.8	190.8
VKORC1L1	ENSG00000196715	0	0	72.2	157.9	170.3	199.5
CENPV	ENSG00000166582	51.4	21.7	0	256	137.4	133.5
NAA30	ENSG00000139977	0	0	73.2	180.1	181.3	165.4
TMBIM1	ENSG00000135926	0	74.2	0	185.2	204.1	136.5
TUBG1	ENSG00000131462	70.8	0	4.7	154.6	199.1	170.9
C3	ENSG00000125730	58.8	18.8	0	139.5	170.5	212.3
SNX5	ENSG00000089006	0	78.4	0	170.6	155	196
PTBP3	ENSG00000119314	0	51	28.1	118.1	186.2	216.6
RICTOR	ENSG00000164327	0	79.7	0	168.7	175.1	176.5
CPT2	ENSG00000157184	0	0	81	163.3	184.4	171.4
PC	ENSG00000173599	16.7	32.1	32.9	186	170.3	162
AKT1S1	ENSG00000204673	0	81.9	0	200.4	168.7	149
PSMD9	ENSG00000110801	0	37.6	45.9	183.4	183.4	149.7
GOLGA2	ENSG00000167110	0	57.2	26.9	168	182.9	165
MTCH2	ENSG00000109919; ENSG00000285121	22.2	27.5	34.8	162.4	170.6	182.5
TTYH3	ENSG00000136295	0	0	85.1	150.3	143.2	221.4
MYO1E	ENSG00000157483	0	0	85.5	176.6	160.2	177.7
F2	ENSG00000180210	38	17.2	32.2	206.5	197.5	108.6
ASGR1	ENSG00000141505	87.7	0	0	167.2	166.3	178.8
CYB5R3	ENSG00000100243	14.4	21.4	52.2	149.1	142.1	220.8
TKFC	ENSG00000149476	78.8	0	10.3	204.9	143.4	162.6
CKAP4	ENSG00000136026	31	27.1	32.3	182.8	156.1	170.7
BAX	ENSG00000087088	58.9	32.1	0	143.1	184.3	181.7
ATP6V0A1	ENSG00000033627	58.9	32.1	0	143.1	184.3	181.7
NAA35	ENSG00000135040	45.2	12.8	33.1	184.2	173.9	150.8
TUBGCP4	ENSG00000137822	17.7	73.2	0.9	187.3	165.9	155.1
MPZL2	ENSG00000149573	6	65.3	20.6	132	145.2	230.9
CDC37	ENSG00000105401	16.5	3	72.7	163.6	206.6	137.6
SYNPO	ENSG00000171992	9.7	12.6	70.3	205.1	169.9	132.3
TMEM106B	ENSG00000106460	0	92.7	0	202.4	187.5	117.4
CANX	ENSG00000127022; ENSG00000283777	45.5	22.2	25.1	139.8	177.4	190.1
KLHDC10	ENSG00000128607	0	0	93.3	133.3	196.4	177
ADD3	ENSG00000148700	25.5	10.9	57	232.5	101.4	172.6
UBE2Q1	ENSG00000160714	0	94.8	0	163.5	178.5	163.3
DHX37	ENSG00000150990	52	43	0	140.1	228.3	136.7
MAPK3	ENSG00000102882	58.1	5.2	31.9	152.6	179.8	172.4
BCAS2	ENSG00000116752	28.4	0	66.9	181.6	210.1	112.9
TADA3	ENSG00000171148	30.3	44.2	21.4	154	167.7	182.4
GOLGA1	ENSG00000136935	78.1	0	18.2	133.6	200	170.1
TMEM9	ENSG00000116857	43.2	53.1	0	164.4	186	153.3
HELLS	ENSG00000119969	50.8	24.8	21.2	156.4	156	190.9
QRICH1	ENSG00000198218	0	0	97.2	157.3	173.9	171.6
CCDC86	ENSG00000110104	0	24.6	73.1	138.4	155.1	208.8
RBM25	ENSG00000119707	19.7	68.7	10	154.5	175.1	172
EPRS1	ENSG00000136628	41.4	16.9	44.4	182.5	164.7	150
SRPRB	ENSG00000144867	21.3	26.2	55.2	126.4	146.4	224.4
TUBGCP3	ENSG00000126216	22.4	40.3	40.1	162.8	166.8	167.6
ASCC2	ENSG00000100325	39.1	12.7	51.5	146.1	162.2	188.5
F5	ENSG00000198734	55	0	48.3	188.1	119.4	189.2
KIF2A	ENSG00000068796	37.1	26.3	40.1	181.4	165.5	149.7
SEL1L3	ENSG00000091490	0	71	35.3	150.7	139.3	203.7
SLC16A3	ENSG00000141526	48.6	0	57.8	199.3	163.8	130.5
PNKD	ENSG00000127838	40.3	0	70.3	116.8	268.9	103.6
CSNK2A2	ENSG00000070770	37.9	24.5	48.6	132.4	139.3	217.3
NOP14	ENSG00000087269	20.4	15.4	75.2	133	145.8	210.2
TRIR	ENSG00000123144	62.2	50.1	0	109.1	210	168.5
BSG	ENSG00000172270	65.9	28.6	21.6	148.2	181.8	153.9
C1D	ENSG00000197223	56.4	0	60.3	144.5	178	160.8
TCF25	ENSG00000141002	90.8	0	27.4	168.7	166.3	146.8
PPFIBP1	ENSG00000110841	8.8	80.8	29.2	137.9	174.3	169.1
RMND1	ENSG00000155906	52.7	0	68.1	171.9	159.1	148.3
RPS6	ENSG00000137154	30.7	44.1	47	140.6	152.1	185.5
NOP58	ENSG00000055044	60.7	61.5	0	101.6	160.9	215.3
UFL1	ENSG00000014123	0	52.2	70.7	152.6	120	204.5
SOAT1	ENSG00000057252	49.1	20	54	145.9	145.1	185.8
NUP98	ENSG00000110713	79.4	0	45.8	135.3	163.2	176.3
SDF2L1	ENSG00000128228	54.1	55.2	16.6	143.7	175.7	154.7
DNAJC2	ENSG00000105821	57.3	55.4	13.3	146.6	162.9	164.4
ZFPL1	ENSG00000162300	76.1	50.7	0	192.5	137.7	142.9
SCARB2	ENSG00000138760	58.7	45.8	22.4	155.4	143.6	174.1
TM9SF2	ENSG00000125304	61.9	0	66.2	183.3	157.8	130.7
SEC63	ENSG00000025796	11.6	45.5	73.2	130.2	143.4	196.2
EIF2B3	ENSG00000070785	28.6	37.2	64.5	111.5	174	184.2
KIF5B	ENSG00000170759	33.4	61.1	36.5	138.4	145.8	184.8
HMGN1	ENSG00000205581	5.4	70.9	56.1	172.4	140.2	154.9
RPS14	ENSG00000164587	40.8	40.1	52	108.2	123.9	235
LMAN2	ENSG00000169223	33.1	53.6	47.4	165.2	139.8	160.8
TMED4	ENSG00000158604	38.8	39.7	55.8	154.8	143.2	167.7
ABHD12	ENSG00000100997	8.4	28	98.3	144.8	148.4	172
DDX39A	ENSG00000123136	57.6	42.6	35.4	114.2	198.8	151.5
PSMB2	ENSG00000126067	39.7	19.8	76.2	115.3	162.7	186.2
TM9SF4	ENSG00000101337	61	46.6	28.2	152.2	184	128
PCYOX1	ENSG00000116005	33.6	87.7	15.2	157.3	162	144.3
PDCD10	ENSG00000114209	34.6	69.7	34.7	169.3	149.1	142.7
PAXBP1	ENSG00000159086; ENSG00000263141	67.8	0	71.9	201.9	155.2	103.2
NDUFS3	ENSG00000213619; ENSG00000285387	66	30.6	43.5	148.9	149.4	161.7
TOR1A	ENSG00000136827	0	72.4	70.5	126.8	132.2	198.1
MFN2	ENSG00000116688	68.2	32.1	43	153.9	142.3	160.6
MLEC	ENSG00000110917	35	55.3	53.7	172.5	118.2	165.3
TM9SF1	ENSG00000100926; ENSG00000285465	86.7	0	57.3	156	145.8	154.2
CAPZA1	ENSG00000116489	84	35.6	24.6	152.9	107.5	195.3
PDLIM5	ENSG00000163110	84.4	60.3	0	146.6	163.8	144.9
UQCRC1	ENSG00000010256	29.7	52.3	62.8	145.9	158.2	151.1
ILVBL	ENSG00000105135	49.8	22.6	72.6	106.8	144.6	203.6
AGPS	ENSG00000018510	49.9	36.9	58.8	140.9	171.7	141.9
NDUFB11	ENSG00000147123	20.2	56.7	69	127.5	151.7	174.9
SEC62	ENSG00000008952	28.7	70.9	46.4	144.9	172.9	136.2
LMAN2L	ENSG00000114988	0	61.4	85.4	178.9	149.5	124.8
KIF2C	ENSG00000142945	42.8	41.2	63.6	140.8	151.3	160.4
DNAJC15	ENSG00000120675	13.8	98.5	35.6	114.3	162.3	175.6
TGM2	ENSG00000198959	42.8	68.9	36.2	141.5	157.2	153.4
PDXDC1	ENSG00000179889; ENSG00000275498	65.3	61.8	21.7	164.6	153.4	133.1
